# Supplementary material for: Deciphering spatial scales of connectivity in a subsidy-dependent coastal ecosystem
Source: Commun Biol. 2025 Jun 23;8:949. doi: 10.1038/s42003-025-08354-8 (PMC12185743; doi:10.1038/s42003-025-08354-8)
Supplement: Supplementary file 3 — Supplementary Data [file 42003_2025_8354_MOESM3_ESM.xlsx]

## Sheet: Figure 2A
radius_km	f_value	p_value
0.5	0.162695	0.687035
0.6	0.0274685	0.8685
0.7	0.442403	0.506583
0.8	0.0251704	0.874072
0.9	0.00606804	0.937972
1	0.000229627	0.987922
1.1	0.224683	0.635912
1.2	0.132872	0.715783
1.3	0.187589	0.665307
1.4	0.658425	0.417894
1.5	1.06688	0.302658
1.6	2.03162	0.155313
1.7	2.79641	0.0957368
1.8	4.0836	0.0443759
1.9	5.19561	0.0234942
2	6.55831	0.0110324
2.1	7.76554	0.00573709
2.2	9.27437	0.0025745
2.3	10.7204	0.00121058
2.4	11.9163	0.000654042
2.5	12.7977	0.000417234
2.6	13.9856	0.000228832
2.7	15.7901	9.28322e-05
2.8	16.6285	6.12856e-05
2.9	17.7109	3.5974e-05
3	17.3501	4.29473e-05
3.1	17.1047	4.84568e-05
3.2	16.132	7.83492e-05
3.3	15.3935	0.000113081
3.4	14.8535	0.000148056
3.5	14.4533	0.000180907
3.6	13.6389	0.000272519
3.7	12.9575	0.000384721
3.8	11.7397	0.000715993
3.9	10.6086	0.0012828
4	9.78348	0.00197119
4.1	9.12938	0.00277872
4.2	8.30446	0.00430127
4.3	7.88179	0.00539049
4.4	7.11581	0.00814398
4.5	6.56386	0.010999
4.6	6.05259	0.0145687
4.7	5.56296	0.0191209
4.8	5.46455	0.020202
4.9	5.24771	0.0228153
5	5.33812	0.0216853
5.1	5.04297	0.0256073
5.2	5.09098	0.0249221
5.3	4.83625	0.028791
5.4	4.72786	0.0306236
5.5	4.81304	0.0291736
5.6	4.86806	0.0282753
5.7	4.82314	0.0290064
5.8	4.79959	0.0293975
5.9	4.83653	0.0287865
6	4.62367	0.0325008
6.1	4.36536	0.037696
6.2	4.22445	0.040893
6.3	4.43056	0.0363071
6.4	4.43928	0.0361255
6.5	4.45245	0.0358531
6.6	4.52344	0.034421
6.7	4.47297	0.0354329
6.8	4.40146	0.0369203
6.9	4.45156	0.0358714
7	4.51475	0.0345931
7.1	4.58439	0.0332396
7.2	4.66821	0.031684
7.3	4.56498	0.0336111
7.4	4.65898	0.0318515
7.5	4.6962	0.0311817
7.6	4.64593	0.0320898
7.7	4.69721	0.0311637
7.8	4.56005	0.0337062
7.9	4.57863	0.0333494
8	4.41857	0.0365585
8.1	4.31575	0.0387905
8.2	4.11102	0.0436741
8.3	3.96077	0.0476704
8.4	3.88463	0.0498419
8.5	3.6696	0.0565636
8.6	3.48679	0.0630401
8.7	3.2363	0.073239
8.8	3.22855	0.0735814
8.9	3.04251	0.0823495
9	2.78534	0.0963926
9.1	2.59594	0.10841
9.2	2.52722	0.113171
9.3	2.35695	0.126
9.4	2.29333	0.131205
9.5	2.50479	0.114775
9.6	2.47212	0.117156
9.7	2.42344	0.120807
9.8	2.57854	0.109594
9.9	2.64547	0.105115
10	2.83157	0.0936865

## Sheet: Figure 2B
radius_km	f_value	p_value	season
0.7	0.534701	0.46536	fall
0.8	0.0185486	0.891782	fall
0.9	0.00654813	0.935572	fall
1	0.0572047	0.811171	fall
1.1	0.443443	0.506095	fall
1.2	0.495056	0.482346	fall
1.3	0.576111	0.448564	fall
1.4	0.973994	0.324648	fall
1.5	1.60553	0.20631	fall
1.6	2.49929	0.115172	fall
1.7	3.18029	0.0757543	fall
1.8	4.29098	0.0393493	fall
1.9	5.11517	0.024584	fall
2	5.64341	0.0182818	fall
2.1	6.45181	0.0116951	fall
2.2	7.06252	0.0083827	fall
2.3	7.66676	0.0060496	fall
2.4	8.1009	0.00479443	fall
2.5	8.68156	0.00352053	fall
2.6	9.30307	0.00253593	fall
2.7	10.3126	0.0014959	fall
2.8	10.7465	0.00119437	fall
2.9	11.6995	0.000730903	fall
3	11.4199	0.00084376	fall
3.1	11.3649	0.000868005	fall
3.2	10.7973	0.00116336	fall
3.3	10.3267	0.001485	fall
3.4	9.84236	0.00191144	fall
3.5	9.5235	0.00225871	fall
3.6	8.92453	0.00309585	fall
3.7	8.57865	0.00371796	fall
3.8	7.82785	0.00554857	fall
3.9	7.20707	0.00775126	fall
4	6.78796	0.0097322	fall
4.1	6.45699	0.0116619	fall
4.2	6.01932	0.014839	fall
4.3	5.93914	0.0155122	fall
4.4	5.54074	0.0193596	fall
4.5	5.41523	0.0207677	fall
4.6	5.22261	0.0231397	fall
4.7	4.95547	0.0269074	fall
4.8	5.19405	0.0235148	fall
4.9	5.10796	0.0246842	fall
5	5.2269	0.0230839	fall
5.1	5.1034	0.0247478	fall
5.2	5.13464	0.0243154	fall
5.3	4.94897	0.0270067	fall
5.4	4.80989	0.0292259	fall
5.5	4.90244	0.0277288	fall
5.6	4.9759	0.0265978	fall
5.7	5.04444	0.025586	fall
5.8	4.92375	0.0273956	fall
5.9	5.00346	0.026186	fall
6	4.92688	0.027347	fall
6.1	4.67574	0.031548	fall
6.2	4.51492	0.0345896	fall
6.3	4.71422	0.0308627	fall
6.4	4.67171	0.0316206	fall
6.5	4.70087	0.0310986	fall
6.6	4.80763	0.0292634	fall
6.7	4.7694	0.0299072	fall
6.8	4.67565	0.0315496	fall
6.9	4.73681	0.0304678	fall
7	4.69498	0.0312033	fall
7.1	4.66395	0.0317612	fall
7.2	4.71515	0.0308463	fall
7.3	4.62042	0.0325612	fall
7.4	4.68219	0.0314319	fall
7.5	4.72912	0.0306016	fall
7.6	4.63581	0.032276	fall
7.7	4.6328	0.0323316	fall
7.8	4.56318	0.0336458	fall
7.9	4.55733	0.0337587	fall
8	4.425	0.0364235	fall
8.1	4.37523	0.0374823	fall
8.2	4.18341	0.0418769	fall
8.3	4.04579	0.0453635	fall
8.4	3.90865	0.0491456	fall
8.5	3.78305	0.0529045	fall
8.6	3.65073	0.0571978	fall
8.7	3.44167	0.0647579	fall
8.8	3.37524	0.0673793	fall
8.9	3.21678	0.0741054	fall
9	2.97244	0.0859402	fall
9.1	2.78435	0.0964515	fall
9.2	2.76392	0.0976751	fall
9.3	2.66955	0.103553	fall
9.4	2.64828	0.104932	fall
9.5	2.88904	0.0904379	fall
9.6	2.99021	0.0850134	fall
9.7	2.95822	0.0866895	fall
9.8	3.11654	0.0787318	fall
9.9	3.30172	0.0704143	fall
10	3.54183	0.0610103	fall
0.7	0.203151	0.652602	summer
0.8	0.0637045	0.800949	summer
0.9	0.0975198	0.755095	summer
1	0.0771001	0.781503	summer
1.1	0.107489	0.743303	summer
1.2	0.0426086	0.836635	summer
1.3	0.0939775	0.759438	summer
1.4	0.110113	0.740296	summer
1.5	0.124267	0.724751	summer
1.6	0.164983	0.68496	summer
1.7	0.389092	0.53335	summer
1.8	0.772371	0.380335	summer
1.9	0.901056	0.343423	summer
2	1.4285	0.233151	summer
2.1	1.81728	0.178867	summer
2.2	2.05929	0.15254	summer
2.3	2.78748	0.096265	summer
2.4	3.42008	0.0655978	summer
2.5	3.25797	0.0722897	summer
2.6	3.36646	0.0677343	summer
2.7	3.72925	0.0546071	summer
2.8	3.75641	0.0537403	summer
2.9	3.63878	0.0576036	summer
3	3.5971	0.0590423	summer
3.1	3.45381	0.0642908	summer
3.2	3.02814	0.0830724	summer
3.3	2.70894	0.101054	summer
3.4	2.63835	0.105582	summer
3.5	2.73302	0.0995586	summer
3.6	2.55518	0.111206	summer
3.7	2.31682	0.129255	summer
3.8	1.94059	0.164852	summer
3.9	1.54755	0.214672	summer
4	1.436	0.231932	summer
4.1	1.16395	0.281697	summer
4.2	1.06945	0.302077	summer
4.3	0.988125	0.32117	summer
4.4	0.877974	0.349669	summer
4.5	0.656563	0.418553	summer
4.6	0.51029	0.475685	summer
4.7	0.479168	0.489447	summer
4.8	0.444604	0.505529	summer
4.9	0.445216	0.505236	summer
5	0.43072	0.512244	summer
5.1	0.404433	0.525395	summer
5.2	0.395585	0.529957	summer
5.3	0.378808	0.538806	summer
5.4	0.34603	0.556905	summer
5.5	0.345163	0.557399	summer
5.6	0.372322	0.5423	summer
5.7	0.32717	0.567848	summer
5.8	0.338317	0.561331	summer
5.9	0.301133	0.583666	summer
6	0.267588	0.605415	summer
6.1	0.19449	0.65959	summer
6.2	0.155591	0.693588	summer
6.3	0.174601	0.676416	summer
6.4	0.178663	0.672891	summer
6.5	0.181345	0.67059	summer
6.6	0.173197	0.677646	summer
6.7	0.165433	0.684554	summer
6.8	0.147979	0.700804	summer
6.9	0.148673	0.700138	summer
7	0.189439	0.663763	summer
7.1	0.212604	0.645138	summer
7.2	0.228772	0.632857	summer
7.3	0.219966	0.639478	summer
7.4	0.23459	0.628568	summer
7.5	0.22147	0.638336	summer
7.6	0.23121	0.631052	summer
7.7	0.278361	0.598249	summer
7.8	0.280446	0.596883	summer
7.9	0.285062	0.593881	summer
8	0.266335	0.606261	summer
8.1	0.252051	0.61608	summer
8.2	0.225595	0.635228	summer
8.3	0.234444	0.628676	summer
8.4	0.256244	0.613162	summer
8.5	0.203699	0.652146	summer
8.6	0.151514	0.697426	summer
8.7	0.122939	0.726166	summer
8.8	0.155912	0.693287	summer
8.9	0.145731	0.702976	summer
9	0.115111	0.734686	summer
9.1	0.106385	0.744573	summer
9.2	0.112812	0.737249	summer
9.3	0.0750556	0.784341	summer
9.4	0.0784519	0.77964	summer
9.5	0.106979	0.743886	summer
9.6	0.079247	0.778555	summer
9.7	0.0765124	0.782311	summer
9.8	0.0979824	0.754527	summer
9.9	0.0867383	0.768612	summer
10	0.110057	0.74036	summer
0.7	0.0808006	0.776464	spring
0.8	0.104184	0.747145	spring
0.9	0.0595798	0.807368	spring
1	0.0218005	0.882741	spring
1.1	0.012412	0.911384	spring
1.2	0.0116437	0.914158	spring
1.3	0.000611942	0.980284	spring
1.4	0.0739348	0.785918	spring
1.5	0.00727537	0.932095	spring
1.6	0.163802	0.686028	spring
1.7	0.458863	0.498787	spring
1.8	0.480506	0.488842	spring
1.9	0.983862	0.322214	spring
2	1.64453	0.200902	spring
2.1	1.86869	0.172863	spring
2.2	2.66415	0.103901	spring
2.3	3.29265	0.0707987	spring
2.4	3.47524	0.0634751	spring
2.5	3.78721	0.0527751	spring
2.6	4.44664	0.035973	spring
2.7	5.09076	0.0249251	spring
2.8	5.7099	0.0176173	spring
2.9	5.82245	0.016549	spring
3	5.92811	0.0156072	spring
3.1	5.68622	0.017851	spring
3.2	5.13922	0.0242527	spring
3.3	5.03314	0.0257499	spring
3.4	5.33045	0.0217789	spring
3.5	5.13418	0.0243218	spring
3.6	5.11713	0.0245568	spring
3.7	4.89013	0.0279232	spring
3.8	4.56751	0.0335625	spring
3.9	3.89695	0.0494836	spring
4	3.62157	0.0581929	spring
4.1	3.34877	0.0684554	spring
4.2	3.20357	0.0746978	spring
4.3	2.93207	0.0880858	spring
4.4	2.77731	0.0968712	spring
4.5	2.38947	0.12343	spring
4.6	2.09676	0.148874	spring
4.7	1.84689	0.175381	spring
4.8	1.71966	0.19095	spring
4.9	1.58394	0.209377	spring
5	1.60096	0.206955	spring
5.1	1.59763	0.207426	spring
5.2	1.6061	0.206229	spring
5.3	1.45666	0.228613	spring
5.4	1.42357	0.233958	spring
5.5	1.58204	0.20965	spring
5.6	1.54432	0.21515	spring
5.7	1.63284	0.202505	spring
5.8	1.66427	0.198229	spring
5.9	1.52736	0.217678	spring
6	1.38845	0.239797	spring
6.1	1.32503	0.250799	spring
6.2	1.26658	0.261497	spring
6.3	1.29784	0.255708	spring
6.4	1.37111	0.242745	spring
6.5	1.43908	0.231434	spring
6.6	1.45453	0.228952	spring
6.7	1.32372	0.251034	spring
6.8	1.3678	0.243312	spring
6.9	1.36956	0.243011	spring
7	1.37607	0.241897	spring
7.1	1.40158	0.237592	spring
7.2	1.46049	0.228003	spring
7.3	1.45269	0.229246	spring
7.4	1.339	0.248323	spring
7.5	1.36337	0.244075	spring
7.6	1.28389	0.258272	spring
7.7	1.2282	0.268832	spring
7.8	1.18727	0.276939	spring
7.9	1.15319	0.283927	spring
8	1.06175	0.303821	spring
8.1	1.05233	0.30597	spring
8.2	0.980132	0.323131	spring
8.3	0.844787	0.358924	spring
8.4	0.809548	0.369127	spring
8.5	0.736817	0.391511	spring
8.6	0.713045	0.399249	spring
8.7	0.653634	0.419591	spring
8.8	0.712206	0.399526	spring
8.9	0.633162	0.426959	spring
9	0.57091	0.450615	spring
9.1	0.582353	0.446117	spring
9.2	0.565083	0.452932	spring
9.3	0.461335	0.497634	spring
9.4	0.45187	0.502074	spring
9.5	0.463891	0.496446	spring
9.6	0.3595	0.549331	spring
9.7	0.400772	0.527274	spring
9.8	0.403422	0.525913	spring
9.9	0.430936	0.512139	spring
10	0.511052	0.475356	spring
0.7	0.579687	0.447192	winter
0.8	0.324076	0.569699	winter
0.9	0.2505	0.617178	winter
1	0.107287	0.743536	winter
1.1	0.00766452	0.930308	winter
1.2	0.0207191	0.885665	winter
1.3	0.0934575	0.760084	winter
1.4	0.6021	0.438517	winter
1.5	0.97968	0.323243	winter
1.6	2.02735	0.155747	winter
1.7	2.75014	0.0985098	winter
1.8	3.74274	0.0541747	winter
1.9	4.86598	0.0283088	winter
2	6.3515	0.0123569	winter
2.1	7.29931	0.00737412	winter
2.2	9.2109	0.00266194	winter
2.3	10.3878	0.00143852	winter
2.4	11.5707	0.000780842	winter
2.5	12.454	0.000496971	winter
2.6	13.5862	0.000279859	winter
2.7	15.0542	0.000133931	winter
2.8	16.199	7.57923e-05	winter
2.9	16.9426	5.24866e-05	winter
3	16.8785	5.41713e-05	winter
3.1	16.8854	5.39888e-05	winter
3.2	16.4885	6.56764e-05	winter
3.3	16.1304	7.84124e-05	winter
3.4	16.1794	7.65296e-05	winter
3.5	16.0366	8.21448e-05	winter
3.6	15.7973	9.25047e-05	winter
3.7	15.5781	0.00010315	winter
3.8	14.8885	0.000145485	winter
3.9	14.4322	0.000182839	winter
4	13.5041	0.00029171	winter
4.1	13.0104	0.000374527	winter
4.2	12.1216	0.000588833	winter
4.3	11.2729	0.000910105	winter
4.4	10.3548	0.00146343	winter
4.5	9.50182	0.00228455	winter
4.6	8.71804	0.00345314	winter
4.7	8.14735	0.00467702	winter
4.8	7.41996	0.00690915	winter
4.9	7.08078	0.0083001	winter
5	6.89558	0.00917836	winter
5.1	6.5154	0.0112946	winter
5.2	6.43432	0.0118078	winter
5.3	6.22658	0.0132356	winter
5.4	6.21183	0.0133436	winter
5.5	6.24303	0.0131163	winter
5.6	6.22403	0.0132543	winter
5.7	6.1828	0.0135587	winter
5.8	6.30408	0.0126832	winter
5.9	6.38727	0.0121166	winter
6	6.13349	0.0139324	winter
6.1	6.16039	0.0137272	winter
6.2	6.2472	0.0130862	winter
6.3	6.35671	0.0123216	winter
6.4	6.50366	0.0113675	winter
6.5	6.50607	0.0113525	winter
6.6	6.56728	0.0109784	winter
6.7	6.61213	0.0107125	winter
6.8	6.6443	0.0105258	winter
6.9	6.6575	0.0104501	winter
7	6.74745	0.00994949	winter
7.1	6.90955	0.00910888	winter
7.2	6.93664	0.0089757	winter
7.3	6.96265	0.00884972	winter
7.4	7.03045	0.00852986	winter
7.5	7.06539	0.00836965	winter
7.6	7.12236	0.0081151	winter
7.7	7.05973	0.00839539	winter
7.8	6.89288	0.00919187	winter
7.9	6.79741	0.00968221	winter
8	6.70462	0.0101847	winter
8.1	6.47926	0.0115205	winter
8.2	6.33773	0.0124507	winter
8.3	6.11961	0.0140394	winter
8.4	6.02627	0.0147822	winter
8.5	5.77612	0.0169804	winter
8.6	5.58422	0.0188953	winter
8.7	5.3425	0.0216321	winter
8.8	5.13523	0.0243074	winter
8.9	4.89061	0.0279156	winter
9	4.62933	0.0323957	winter
9.1	4.36802	0.0376383	winter
9.2	4.12014	0.0434432	winter
9.3	3.9531	0.0478845	winter
9.4	3.80083	0.0523541	winter
9.5	3.7735	0.0532026	winter
9.6	3.7129	0.0551361	winter
9.7	3.67297	0.0564508	winter
9.8	3.73118	0.0545451	winter
9.9	3.74886	0.0539797	winter
10	3.79868	0.0524204	winter

## Sheet: Figure 4
radius_km	r2	p_value	type
0.5	0.0178271	0.574671	plants
0.6	0.00175516	0.860788	plants
0.7	0.00123888	0.879608	plants
0.8	0.00991446	0.659308	plants
0.9	0.0151162	0.585691	plants
1	0.0266386	0.456814	plants
1.1	0.0418515	0.34909	plants
1.2	0.0598657	0.260509	plants
1.3	0.0810887	0.187849	plants
1.4	0.090215	0.16376	plants
1.5	0.0922823	0.158778	plants
1.6	0.0889811	0.166813	plants
1.7	0.092203	0.158966	plants
1.8	0.102052	0.137312	plants
1.9	0.119908	0.0974006	plants
2	0.119644	0.0977954	plants
2.1	0.119539	0.0979518	plants
2.2	0.117213	0.1015	plants
2.3	0.113407	0.107591	plants
2.4	0.11155	0.110698	plants
2.5	0.110331	0.112787	plants
2.6	0.110251	0.112926	plants
2.7	0.113219	0.107903	plants
2.8	0.117541	0.100992	plants
2.9	0.123834	0.0917278	plants
3	0.13216	0.0807746	plants
3.1	0.137133	0.0748699	plants
3.2	0.140178	0.071468	plants
3.3	0.146147	0.0652411	plants
3.4	0.155886	0.0562133	plants
3.5	0.168595	0.046257	plants
3.6	0.177674	0.0402216	plants
3.7	0.182337	0.037426	plants
3.8	0.186061	0.03533	plants
3.9	0.188279	0.0341358	plants
4	0.190955	0.0327471	plants
4.1	0.195905	0.03032	plants
4.2	0.203739	0.0268289	plants
4.3	0.213482	0.0230228	plants
4.4	0.222828	0.0198604	plants
4.5	0.231297	0.0173561	plants
4.6	0.238107	0.0155632	plants
4.7	0.244066	0.0141399	plants
4.8	0.24815	0.0132364	plants
4.9	0.254026	0.0120318	plants
5	0.260877	0.0107583	plants
5.1	0.267604	0.0096322	plants
5.2	0.275704	0.0084236	plants
5.3	0.281851	0.00760306	plants
5.4	0.290063	0.00662353	plants
5.5	0.294278	0.00616798	plants
5.6	0.295316	0.00606039	plants
5.7	0.294823	0.00611134	plants
5.8	0.292133	0.00639606	plants
5.9	0.290221	0.00660598	plants
6	0.287458	0.00692069	plants
6.1	0.283448	0.00740255	plants
6.2	0.280115	0.00782685	plants
6.3	0.275791	0.00841135	plants
6.4	0.274317	0.00861993	plants
6.5	0.274494	0.00859455	plants
6.6	0.273085	0.00879779	plants
6.7	0.271163	0.00908232	plants
6.8	0.268268	0.0095274	plants
6.9	0.265763	0.0099289	plants
7	0.263508	0.0103039	plants
7.1	0.26142	0.0106631	plants
7.2	0.259886	0.0109344	plants
7.3	0.257997	0.0112773	plants
7.4	0.258697	0.0111491	plants
7.5	0.25814	0.0112511	plants
7.6	0.256436	0.0115685	plants
7.7	0.253328	0.0121693	plants
7.8	0.250101	0.0128244	plants
7.9	0.246249	0.01365	plants
8	0.242463	0.01451	plants
8.1	0.239287	0.0152711	plants
8.2	0.238127	0.0155582	plants
8.3	0.235865	0.0161331	plants
8.4	0.233171	0.0168441	plants
8.5	0.230797	0.0174954	plants
8.6	0.228156	0.0182476	plants
8.7	0.224349	0.0193868	plants
8.8	0.219608	0.0209001	plants
8.9	0.214467	0.022668	plants
9	0.208108	0.025053	plants
9.1	0.201206	0.0279129	plants
9.2	0.197226	0.0297023	plants
9.3	0.193472	0.0314905	plants
9.4	0.188809	0.0338563	plants
9.5	0.184344	0.036282	plants
9.6	0.181082	0.0381592	plants
9.7	0.179909	0.0388574	plants
9.8	0.181734	0.037777	plants
9.9	0.180568	0.0384634	plants
10	0.176917	0.0406939	plants
0.5	0.345378	0.00643173	wrack
0.6	0.559783	0.00014842	wrack
0.7	0.472541	0.00057494	wrack
0.8	0.446727	0.000673703	wrack
0.9	0.399894	0.00158962	wrack
1	0.361448	0.00241172	wrack
1.1	0.350952	0.00289659	wrack
1.2	0.354777	0.00271029	wrack
1.3	0.368229	0.00213964	wrack
1.4	0.398961	0.00122629	wrack
1.5	0.442571	0.000532481	wrack
1.6	0.491279	0.00019506	wrack
1.7	0.532616	7.73932e-05	wrack
1.8	0.563602	3.67538e-05	wrack
1.9	0.615655	5.65422e-06	wrack
2	0.665105	1.20126e-06	wrack
2.1	0.694352	4.31312e-07	wrack
2.2	0.703354	3.08663e-07	wrack
2.3	0.700154	3.48032e-07	wrack
2.4	0.690599	4.94468e-07	wrack
2.5	0.681014	6.95955e-07	wrack
2.6	0.669582	1.03287e-06	wrack
2.7	0.661999	1.3324e-06	wrack
2.8	0.655296	1.66112e-06	wrack
2.9	0.649364	2.01216e-06	wrack
3	0.64416	2.37459e-06	wrack
3.1	0.637956	2.88405e-06	wrack
3.2	0.628278	3.88108e-06	wrack
3.3	0.620033	4.96924e-06	wrack
3.4	0.60765	7.13407e-06	wrack
3.5	0.588721	1.21465e-05	wrack
3.6	0.570084	2.00567e-05	wrack
3.7	0.559145	2.66664e-05	wrack
3.8	0.552766	3.13876e-05	wrack
3.9	0.549685	3.39315e-05	wrack
4	0.547962	3.54355e-05	wrack
4.1	0.546349	3.68988e-05	wrack
4.2	0.542354	4.07642e-05	wrack
4.3	0.535125	4.87163e-05	wrack
4.4	0.522688	6.57978e-05	wrack
4.5	0.512151	8.43998e-05	wrack
4.6	0.50184	0.000107166	wrack
4.7	0.490168	0.000139663	wrack
4.8	0.480018	0.000175043	wrack
4.9	0.469332	0.000221049	wrack
5	0.462704	0.00025493	wrack
5.1	0.456955	0.000288121	wrack
5.2	0.449235	0.000338958	wrack
5.3	0.438718	0.000421566	wrack
5.4	0.427264	0.000532377	wrack
5.5	0.416721	0.000657535	wrack
5.6	0.407252	0.000792561	wrack
5.7	0.393797	0.00102885	wrack
5.8	0.378881	0.00136596	wrack
5.9	0.366133	0.0017324	wrack
6	0.352153	0.00223776	wrack
6.1	0.341591	0.00270697	wrack
6.2	0.335174	0.00303513	wrack
6.3	0.332295	0.00319408	wrack
6.4	0.332764	0.00316766	wrack
6.5	0.333879	0.00310566	wrack
6.6	0.334776	0.00305667	wrack
6.7	0.336027	0.00298949	wrack
6.8	0.340569	0.00275692	wrack
6.9	0.348788	0.00237835	wrack
7	0.357765	0.00202036	wrack
7.1	0.370272	0.00160448	wrack
7.2	0.379348	0.00135403	wrack
7.3	0.388941	0.00112904	wrack
7.4	0.392207	0.00106072	wrack
7.5	0.392493	0.0010549	wrack
7.6	0.392832	0.00104807	wrack
7.7	0.392816	0.00104839	wrack
7.8	0.384584	0.00122654	wrack
7.9	0.376478	0.00142901	wrack
8	0.371528	0.00156742	wrack
8.1	0.369156	0.00163806	wrack
8.2	0.366765	0.00171227	wrack
8.3	0.363888	0.00180566	wrack
8.4	0.358668	0.0019873	wrack
8.5	0.355543	0.002104	wrack
8.6	0.352075	0.00224094	wrack
8.7	0.347565	0.00243144	wrack
8.8	0.342295	0.00267303	wrack
8.9	0.33637	0.00297126	wrack
9	0.329178	0.00337489	wrack
9.1	0.319308	0.00401227	wrack
9.2	0.311932	0.00456006	wrack
9.3	0.307325	0.00493687	wrack
9.4	0.303224	0.0052966	wrack
9.5	0.300527	0.00554638	wrack
9.6	0.298237	0.00576705	wrack
9.7	0.296857	0.00590393	wrack
9.8	0.294739	0.00612001	wrack
9.9	0.291668	0.0064465	wrack
10	0.286503	0.00703266	wrack

## Sheet: Figure 1
segment	kelp_plants	segment_lat	segment_lon	canopy_lat	canopy_lon	canopy_biomass
1	6.48485	34.4305	-119.915	34.4915	-120.507	0
2	8.54106	34.43	-119.915	34.491	-120.506	0
3	6.69591	34.4294	-119.914	34.4915	-120.506	0
4	8.36833	34.4289	-119.913	34.491	-120.506	0
5	7.23773	34.4284	-119.912	34.4913	-120.506	0
6	6.19697	34.4279	-119.911	34.4915	-120.506	0
7	6.78621	34.4273	-119.91	34.4907	-120.506	0
8	9.985	34.4267	-119.91	34.491	-120.506	0
9	6.10879	34.4261	-119.909	34.4913	-120.506	0
10	5.47621	34.4255	-119.908	34.4915	-120.506	0
11	9.7897	34.425	-119.907	34.4907	-120.505	0
12	11.4341	34.4245	-119.906	34.491	-120.505	0
13	7.12576	34.4239	-119.905	34.4913	-120.505	0
14	6.46621	34.4234	-119.905	34.4915	-120.505	0
15	5.8347	34.4229	-119.904	34.4907	-120.505	0
16	5.36136	34.4224	-119.903	34.491	-120.505	0
17	4.7847	34.4219	-119.902	34.4913	-120.505	0
18	8.01212	34.4215	-119.901	34.4915	-120.505	0
19	8.59621	34.4212	-119.9	34.4905	-120.505	0
20	13.2785	34.421	-119.899	34.4907	-120.505	0
21	15.4277	34.4208	-119.898	34.491	-120.505	0
22	9.53136	34.4206	-119.897	34.4913	-120.505	0
23	9.59015	34.4205	-119.896	34.4916	-120.505	0
24	9.49848	34.4204	-119.895	34.4902	-120.504	0
25	6.37576	34.4202	-119.894	34.4905	-120.504	0
26	7.63091	34.42	-119.893	34.4908	-120.504	0
27	8.83985	34.4197	-119.892	34.491	-120.504	0
28	9.46576	34.4193	-119.891	34.4913	-120.504	0
29	11.6615	34.4189	-119.89	34.4916	-120.505	0
30	14.3926	34.4183	-119.889	34.4889	-120.504	24.5357
31	14.6826	34.4177	-119.888	34.4891	-120.504	28.2143
32	10.8892	34.417	-119.888	34.4902	-120.504	0
33	13.1638	34.4164	-119.887	34.4905	-120.504	0
34	11.5276	34.4157	-119.886	34.4908	-120.504	0
35	10.9494	34.415	-119.886	34.491	-120.504	0
36	15.8685	34.4142	-119.885	34.4913	-120.504	0
37	15.8232	34.4135	-119.885	34.4916	-120.504	0
38	14.3909	34.4128	-119.884	34.4889	-120.504	31.8929
39	15.8897	34.4121	-119.883	34.4892	-120.504	14.1071
40	13.1912	34.4114	-119.883	34.4905	-120.504	0
41	16.4429	34.4107	-119.882	34.4908	-120.504	12.1786
42	19.9564	34.41	-119.882	34.491	-120.504	7.89286
43	15.6653	34.4093	-119.881	34.4913	-120.504	40.0357
44	11.207	34.4086	-119.88	34.4916	-120.504	99.2857
45	9.83258	34.4079	-119.88	34.4878	-120.503	0
46	12.5792	34.4073	-119.879	34.4884	-120.503	19.3214
47	13.0324	34.4072	-119.878	34.4886	-120.503	17.8929
48	16.093	34.4077	-119.877	34.4889	-120.503	29.1071
49	13.8559	34.4082	-119.876	34.4892	-120.503	24.4286
50	13.8897	34.4088	-119.876	34.4902	-120.503	71.3929
51	13.8745	34.4091	-119.875	34.4905	-120.503	114.179
52	9.00348	34.4092	-119.874	34.4908	-120.503	63.7143
53	9.88015	34.4093	-119.872	34.4911	-120.504	74.9286
54	10.1147	34.4093	-119.871	34.4913	-120.504	199.679
55	6.95515	34.4093	-119.87	34.4916	-120.504	265.607
56	4.06409	34.4092	-119.869	34.4876	-120.503	0
57	2.75197	34.4091	-119.868	34.4878	-120.503	0
58	1.74348	34.4091	-119.867	34.4881	-120.503	15.6071
59	1.84136	34.4092	-119.866	34.4884	-120.503	48.3929
60	2.18348	34.4092	-119.865	34.4886	-120.503	25.6071
61	2.65576	34.4092	-119.864	34.4889	-120.503	37.8571
62	1.87985	34.4093	-119.863	34.4892	-120.503	0
63	1.79045	34.4093	-119.862	34.49	-120.503	40.2857
64	2.75833	34.4093	-119.861	34.4903	-120.503	272.393
65	2.53136	34.4092	-119.86	34.4905	-120.503	289.75
66	3.14121	34.4091	-119.859	34.4908	-120.503	104.643
67	5.20197	34.409	-119.858	34.4911	-120.503	194.607
68	5.22333	34.4089	-119.857	34.4913	-120.503	376.893
69	4.46515	34.4087	-119.856	34.4916	-120.503	436.679
70	3.33803	34.4084	-119.855	34.4881	-120.503	62.3214
71	6.21212	34.4082	-119.854	34.4884	-120.503	47.5
72	14.5138	34.4079	-119.853	34.4886	-120.503	21.0714
73	15.9948	34.4076	-119.852	34.4889	-120.503	42.8929
74	20.0214	34.4072	-119.851	34.4892	-120.503	25.25
75	31.7571	34.4069	-119.85	34.4895	-120.503	0
76	18.6473	34.4065	-119.849	34.49	-120.503	51.25
77	14.8105	34.4062	-119.848	34.4903	-120.503	95.6786
78	13.4233	34.4058	-119.847	34.4905	-120.503	94.9643
79	13.2674	34.4054	-119.846	34.4908	-120.503	131.607
80	12.048	34.4051	-119.845	34.4911	-120.503	370.071
81	10.4992	34.4051	-119.844	34.4913	-120.503	540.464
82	18.3288	34.4058	-119.844	34.4916	-120.503	601.679
83	25.533	34.4066	-119.844	34.4878	-120.502	10
84	19.7574	34.4073	-119.843	34.4881	-120.502	39.1071
85	10.6064	34.4081	-119.843	34.4884	-120.502	12.7857
86	6.72121	34.4089	-119.842	34.4887	-120.502	23.5
87	7.2553	34.4097	-119.842	34.4889	-120.502	40.7857
88	9.305	34.4106	-119.842	34.4892	-120.502	35.3571
89	10.9356	34.4114	-119.842	34.4895	-120.502	24.5357
90	14.2955	34.4122	-119.841	34.49	-120.502	0
91	17.8897	34.4129	-119.841	34.4903	-120.502	11.5714
92	14.89	34.4136	-119.84	34.4905	-120.503	48.8571
93	10.5048	34.4141	-119.839	34.4908	-120.503	306.429
94	9.55015	34.4145	-119.838	34.4911	-120.503	826.464
95	6.93788	34.415	-119.837	34.4914	-120.503	967.929
96	4.06227	34.4153	-119.836	34.4916	-120.503	866.571
97	4.25167	34.4156	-119.835	34.4879	-120.502	24.2143
98	5.92394	34.416	-119.834	34.4881	-120.502	38.0714
99	3.88985	34.4162	-119.833	34.4884	-120.502	17.8571
100	4.09591	34.4164	-119.832	34.4887	-120.502	99.1429
101	3.49985	34.4165	-119.831	34.4889	-120.502	89.4286
102	2.57758	34.4166	-119.83	34.4892	-120.502	49.2143
103	2.36773	34.4166	-119.829	34.4895	-120.502	27.7143
104	3.78439	34.4167	-119.828	34.4897	-120.502	25.25
105	4.97939	34.4168	-119.827	34.49	-120.502	10.3571
106	6.32636	34.4169	-119.826	34.4903	-120.502	40.1071
107	6.33803	34.417	-119.825	34.4906	-120.502	192.75
108	5.83848	34.4171	-119.824	34.4908	-120.502	788.679
109	3.78621	34.4172	-119.823	34.4911	-120.502	1229.25
110	2.98848	34.4172	-119.822	34.4914	-120.502	1199.57
111	3.94606	34.4172	-119.821	34.4916	-120.502	1040.11
112	4.44212	34.4172	-119.82	34.4879	-120.502	48.4643
113	4.18258	34.4172	-119.819	34.4881	-120.502	37
114	4.75864	34.4171	-119.818	34.4884	-120.502	30.1429
115	6.50015	34.4171	-119.816	34.4887	-120.502	137.071
116	6.38288	34.4171	-119.815	34.4889	-120.502	239.071
117	5.99833	34.4169	-119.814	34.4892	-120.502	241.214
118	4.77697	34.4168	-119.813	34.4895	-120.502	77.5714
119	3.85424	34.4166	-119.812	34.4898	-120.502	18.3929
120	4.06545	34.4165	-119.811	34.49	-120.502	14.5714
121	6.65015	34.4165	-119.81	34.4903	-120.502	103.607
122	9.61636	34.4166	-119.809	34.4906	-120.502	437.714
123	8.87227	34.4166	-119.808	34.4908	-120.502	1117.89
124	5.71985	34.4168	-119.807	34.4911	-120.502	1392.04
125	3.97924	34.4171	-119.806	34.4914	-120.502	1177.57
126	2.89242	34.4175	-119.805	34.4916	-120.502	1092.68
127	3.34121	34.4179	-119.804	34.4876	-120.501	0
128	3.73727	34.4182	-119.803	34.4879	-120.501	45.0357
129	3.45379	34.4182	-119.802	34.4881	-120.501	0
130	4.77621	34.4182	-119.801	34.4884	-120.501	106.607
131	5.04303	34.4181	-119.8	34.4887	-120.501	311.821
132	4.45303	34.4181	-119.799	34.489	-120.501	492.429
133	4.31697	34.4181	-119.798	34.4892	-120.501	613.214
134	4.43545	34.4182	-119.797	34.4895	-120.501	243.75
135	5.57288	34.4184	-119.796	34.4898	-120.501	12.4643
136	4.855	34.4182	-119.795	34.49	-120.502	0
137	5.7753	34.4181	-119.794	34.4903	-120.502	112.143
138	6.76167	34.418	-119.793	34.4906	-120.502	521.036
139	6.31076	34.4178	-119.792	34.4908	-120.502	1195.68
140	4.76515	34.4176	-119.791	34.4911	-120.502	1427.96
141	4.79667	34.4174	-119.79	34.4914	-120.502	1140.29
142	6.59455	34.4173	-119.789	34.4917	-120.502	1011.21
143	7.49561	34.4171	-119.788	34.4876	-120.501	34.0714
144	7.54833	34.4168	-119.787	34.4879	-120.501	25.25
145	6.11091	34.4166	-119.786	34.4882	-120.501	13.1786
146	4.9397	34.4163	-119.785	34.4884	-120.501	307.643
147	4.71606	34.416	-119.784	34.4887	-120.501	569.857
148	4.20955	34.4156	-119.783	34.489	-120.501	902.357
149	6.04152	34.4153	-119.782	34.4892	-120.501	625.071
150	5.34652	34.4149	-119.781	34.4895	-120.501	385.464
151	6.58258	34.4146	-119.78	34.4898	-120.501	158.607
152	7.33803	34.4142	-119.779	34.49	-120.501	0
153	6.38212	34.4137	-119.778	34.4903	-120.501	51.1429
154	5.55424	34.4134	-119.777	34.4906	-120.501	456.964
155	4.85924	34.4129	-119.776	34.4909	-120.501	1165.54
156	5.0153	34.4125	-119.775	34.4911	-120.501	1337.75
157	8.34985	34.4121	-119.774	34.4914	-120.501	1198.68
158	9.44545	34.4116	-119.773	34.4874	-120.501	49.1429
159	10.2247	34.4112	-119.772	34.4876	-120.501	122.143
160	10.5321	34.4109	-119.771	34.4879	-120.501	6.96429
161	8.82242	34.4107	-119.77	34.4882	-120.501	158.429
162	5.78136	34.4105	-119.769	34.4884	-120.501	404.429
163	4.88439	34.4102	-119.768	34.4887	-120.501	509.393
164	5.04424	34.4099	-119.767	34.489	-120.501	900.393
165	6.07227	34.4096	-119.766	34.4892	-120.501	608.143
166	7.21106	34.4093	-119.765	34.4895	-120.501	326.464
167	7.5403	34.4091	-119.764	34.4898	-120.501	181.321
168	7.68697	34.4087	-119.763	34.4901	-120.501	22.5357
169	7.27197	34.4084	-119.762	34.4903	-120.501	47.25
170	6.27894	34.408	-119.761	34.4906	-120.501	501.036
171	5.00091	34.4076	-119.76	34.4909	-120.501	1182.5
172	4.30455	34.4072	-119.76	34.4911	-120.501	1365.82
173	7.17803	34.407	-119.759	34.4914	-120.501	1270.21
174	8.61591	34.4067	-119.757	34.4874	-120.5	38.3214
175	7.88576	34.4063	-119.757	34.4876	-120.5	13.1429
176	7.07212	34.4059	-119.756	34.4879	-120.5	6.46429
177	6.68061	34.4055	-119.755	34.4882	-120.5	288.536
178	8.71409	34.4051	-119.754	34.4884	-120.5	405.821
179	7.93727	34.4047	-119.753	34.4887	-120.5	527.893
180	9.77939	34.4044	-119.752	34.489	-120.5	614.5
181	12.8532	34.4041	-119.751	34.4893	-120.5	338.821
182	9.81742	34.404	-119.75	34.4895	-120.501	236.143
183	7.33652	34.4039	-119.749	34.4898	-120.501	152.357
184	8.83955	34.4037	-119.748	34.4901	-120.501	93.2857
185	9.50106	34.4035	-119.747	34.4903	-120.501	54.7143
186	7.9997	34.4033	-119.746	34.4906	-120.501	480.107
187	6.47258	34.403	-119.745	34.4909	-120.501	1105.82
188	6.4797	34.4028	-119.744	34.4911	-120.501	1404.68
189	4.96136	34.4025	-119.743	34.4914	-120.501	1326.32
190	3.88182	34.4021	-119.742	34.4874	-120.5	0
191	4.41652	34.4017	-119.741	34.4876	-120.5	0
192	4.11091	34.4012	-119.74	34.4879	-120.5	41.8214
193	3.80682	34.4007	-119.739	34.4882	-120.5	204.071
194	5.10727	34.4002	-119.738	34.4884	-120.5	253
195	6.84652	34.3997	-119.737	34.4887	-120.5	369.857
196	7.84439	34.3992	-119.736	34.489	-120.5	384.714
197	11.5821	34.3988	-119.735	34.4893	-120.5	206.714
198	6.75182	34.3984	-119.734	34.4895	-120.5	133.75
199	2.89485	34.3981	-119.733	34.4898	-120.5	219.393
200	2.28909	34.3976	-119.733	34.4901	-120.5	226.321
201	2.80091	34.3972	-119.732	34.4903	-120.5	136.607
202	3.33485	34.3967	-119.731	34.4906	-120.5	538.357
203	7.74894	34.3963	-119.73	34.4909	-120.5	1264.89
204	13.3483	34.3961	-119.729	34.4911	-120.5	1435.39
205	15.142	34.396	-119.728	34.4914	-120.5	1067.25
206	11.3268	34.3959	-119.727	34.4876	-120.5	55.3214
207	9.36136	34.3958	-119.726	34.4879	-120.5	239.357
208	9.34197	34.3956	-119.725	34.4882	-120.5	372.893
209	6.66258	34.3956	-119.724	34.4885	-120.5	408.429
210	7.83	34.3956	-119.723	34.4887	-120.5	431.571
211	9.61985	34.3958	-119.722	34.489	-120.5	469.321
212	6.20136	34.3961	-119.72	34.4893	-120.5	458.143
213	3.8147	34.3962	-119.719	34.4895	-120.5	339
214	3.72788	34.3961	-119.718	34.4898	-120.5	411.75
215	4.45333	34.396	-119.717	34.4901	-120.5	435.071
216	5.39727	34.396	-119.716	34.4903	-120.5	286.75
217	5.01864	34.3959	-119.715	34.4906	-120.5	757.857
218	4.13712	34.3958	-119.714	34.4909	-120.5	1233.36
219	4.48591	34.3957	-119.713	34.4912	-120.5	1314.25
220	6.16576	34.3956	-119.712	34.4914	-120.5	1119.86
221	5.01061	34.3955	-119.711	34.4871	-120.499	0
222	3.65182	34.3956	-119.71	34.4874	-120.499	0
223	4.63606	34.3956	-119.709	34.4877	-120.499	201.464
224	4.74576	34.3958	-119.708	34.4879	-120.499	456.929
225	3.15985	34.3961	-119.707	34.4882	-120.499	472.714
226	5.48606	34.3965	-119.706	34.4885	-120.499	438.571
227	6.29	34.3968	-119.705	34.4887	-120.499	427.929
228	5.19136	34.3972	-119.704	34.489	-120.5	445.357
229	4.39712	34.3976	-119.703	34.4893	-120.5	476.321
230	4.88591	34.3982	-119.703	34.4895	-120.5	427
231	9.71424	34.399	-119.702	34.4898	-120.5	402.857
232	9.84621	34.3997	-119.702	34.4901	-120.5	454.857
233	8.04424	34.4003	-119.701	34.4904	-120.5	396.071
234	10.4344	34.4008	-119.701	34.4906	-120.5	687.786
235	8.62212	34.4012	-119.7	34.4909	-120.5	1209.15
236	7.09182	34.4016	-119.699	34.4912	-120.5	1313.7
237	8.02864	34.4019	-119.698	34.4914	-120.5	1225.81
238	6.74955	34.4022	-119.697	34.4869	-120.499	0
239	5.0753	34.4024	-119.696	34.4871	-120.499	11.5714
240	4.59712	34.4026	-119.695	34.4874	-120.499	45.1071
241	3.97288	34.4028	-119.694	34.4877	-120.499	232.571
242	4.49939	34.403	-119.693	34.4879	-120.499	411.464
243	1.53273	34.4032	-119.692	34.4882	-120.499	427.786
244	0.0456061	34.4036	-119.691	34.4885	-120.499	436.429
245	0.0836364	34.404	-119.69	34.4887	-120.499	431.5
246	0.285455	34.4044	-119.689	34.489	-120.499	420.464
247	2.37894	34.4049	-119.688	34.4893	-120.499	403.464
248	2.8653	34.4055	-119.688	34.4896	-120.499	387.893
249	3.12864	34.4063	-119.688	34.4898	-120.499	398.5
250	7.86364	34.4072	-119.687	34.4901	-120.499	429.357
				34.4904	-120.499	385.679
				34.4906	-120.499	709.821
				34.4909	-120.499	1086.74
				34.4912	-120.499	1134.3
				34.4914	-120.499	1224.74
				34.4866	-120.499	7.89286
				34.4869	-120.499	231.071
				34.4871	-120.499	342.143
				34.4874	-120.499	389.321
				34.4877	-120.499	354.714
				34.4879	-120.499	295.679
				34.4882	-120.499	341.929
				34.4885	-120.499	396.929
				34.4888	-120.499	387.429
				34.489	-120.499	326.714
				34.4893	-120.499	238.25
				34.4896	-120.499	286
				34.4898	-120.499	384.857
				34.4901	-120.499	431.286
				34.4904	-120.499	362.429
				34.4906	-120.499	757.714
				34.4909	-120.499	1034.07
				34.4912	-120.499	1144.3
				34.4915	-120.499	1231.78
				34.4863	-120.498	76.5357
				34.4866	-120.498	262.571
				34.4869	-120.498	552.357
				34.4871	-120.498	653.607
				34.4874	-120.498	620.071
				34.4877	-120.498	432.536
				34.488	-120.498	307.071
				34.4882	-120.498	415.286
				34.4885	-120.499	449.964
				34.4888	-120.499	339.643
				34.489	-120.499	227.5
				34.4893	-120.499	130.929
				34.4896	-120.499	209.143
				34.4898	-120.499	299.857
				34.4901	-120.499	345.429
				34.4904	-120.499	386.036
				34.4907	-120.499	941.786
				34.4909	-120.499	1288.33
				34.4912	-120.499	1371.56
				34.4915	-120.499	1226
				34.4861	-120.498	84.6786
				34.4863	-120.498	462.893
				34.4866	-120.498	600
				34.4869	-120.498	625.536
				34.4872	-120.498	636.107
				34.4874	-120.498	575
				34.4877	-120.498	457.357
				34.488	-120.498	557.821
				34.4882	-120.498	648.679
				34.4885	-120.498	843.536
				34.4888	-120.498	718.143
				34.489	-120.498	441.571
				34.4893	-120.498	248.857
				34.4896	-120.498	221.321
				34.4899	-120.498	326.036
				34.4901	-120.498	337.393
				34.4904	-120.498	344.357
				34.4907	-120.498	954.036
				34.4909	-120.498	1559.78
				34.4912	-120.498	1688.52
				34.4915	-120.498	1605.22
				34.4855	-120.498	0
				34.4858	-120.498	33.3214
				34.4861	-120.498	375.857
				34.4864	-120.498	630.893
				34.4866	-120.498	677.536
				34.4869	-120.498	557.107
				34.4872	-120.498	573.25
				34.4874	-120.498	572.75
				34.4877	-120.498	754.5
				34.488	-120.498	944.75
				34.4882	-120.498	787.857
				34.4885	-120.498	924.786
				34.4888	-120.498	806.286
				34.4891	-120.498	489.75
				34.4893	-120.498	270.107
				34.4896	-120.498	210.821
				34.4899	-120.498	333.143
				34.4901	-120.498	319.464
				34.4904	-120.498	399.179
				34.4907	-120.498	1256.59
				34.4909	-120.498	1740.19
				34.4912	-120.498	1563.63
				34.4915	-120.498	1966.11
				34.4839	-120.497	92.8571
				34.4853	-120.497	159.393
				34.4856	-120.497	170.893
				34.4858	-120.497	253.821
				34.4861	-120.497	467.714
				34.4864	-120.497	605.786
				34.4866	-120.497	621.929
				34.4869	-120.497	522.107
				34.4872	-120.497	618.786
				34.4874	-120.497	934.857
				34.4877	-120.497	1179.36
				34.488	-120.497	1137.25
				34.4883	-120.498	739.821
				34.4885	-120.498	799.964
				34.4888	-120.498	663.464
				34.4891	-120.498	166
				34.4893	-120.498	66.6429
				34.4896	-120.498	118.929
				34.4899	-120.498	291.143
				34.4901	-120.498	398.071
				34.4904	-120.498	1009.43
				34.4907	-120.498	1599.85
				34.491	-120.498	1514.96
				34.4912	-120.498	1028
				34.4915	-120.498	1724.04
				34.4837	-120.497	174.321
				34.4839	-120.497	183.679
				34.4842	-120.497	120.679
				34.4845	-120.497	0
				34.4848	-120.497	0
				34.485	-120.497	85.5357
				34.4853	-120.497	312.464
				34.4856	-120.497	474.536
				34.4858	-120.497	419.714
				34.4861	-120.497	422.429
				34.4864	-120.497	758.786
				34.4866	-120.497	921.357
				34.4869	-120.497	693.75
				34.4872	-120.497	919.964
				34.4875	-120.497	1449.54
				34.4877	-120.497	1600.04
				34.488	-120.497	1383.43
				34.4883	-120.497	1287.93
				34.4885	-120.497	1014.61
				34.4888	-120.497	520.571
				34.4891	-120.497	112.214
				34.4893	-120.497	96.8214
				34.4896	-120.497	154.929
				34.4899	-120.497	500.75
				34.4902	-120.497	1044
				34.4904	-120.497	1571.43
				34.4907	-120.497	1670.07
				34.491	-120.497	1282.07
				34.4912	-120.497	1284.44
				34.4915	-120.497	1501.57
				34.4834	-120.497	164.75
				34.4837	-120.497	220.5
				34.484	-120.497	145.929
				34.4842	-120.497	50
				34.4845	-120.497	55.2857
				34.4848	-120.497	203.714
				34.485	-120.497	219.179
				34.4853	-120.497	253.036
				34.4856	-120.497	206.036
				34.4858	-120.497	204.393
				34.4861	-120.497	219.607
				34.4864	-120.497	1152.43
				34.4867	-120.497	1462.86
				34.4869	-120.497	1235.61
				34.4872	-120.497	1292.46
				34.4875	-120.497	1369.29
				34.4877	-120.497	1330.36
				34.488	-120.497	1099.64
				34.4883	-120.497	1084.43
				34.4885	-120.497	684.643
				34.4888	-120.497	252.643
				34.4891	-120.497	157.393
				34.4894	-120.497	226.5
				34.4896	-120.497	408.536
				34.4899	-120.497	992.143
				34.4902	-120.497	1419.54
				34.4904	-120.497	1670.54
				34.4907	-120.497	1556.56
				34.491	-120.497	1698.37
				34.4912	-120.497	1808.41
				34.4915	-120.497	1462.04
				34.4834	-120.496	179.75
				34.4837	-120.496	241.821
				34.484	-120.496	128.357
				34.4842	-120.496	137.143
				34.4845	-120.496	404.75
				34.4848	-120.496	728.143
				34.485	-120.496	590.179
				34.4853	-120.496	133.643
				34.4856	-120.496	186.786
				34.4859	-120.496	284.071
				34.4861	-120.496	272.786
				34.4864	-120.496	1158.18
				34.4867	-120.496	1720.57
				34.4869	-120.496	1675.43
				34.4872	-120.496	1574.14
				34.4875	-120.496	1460.39
				34.4877	-120.497	1029.93
				34.488	-120.497	799.643
				34.4883	-120.497	920.929
				34.4886	-120.497	374.857
				34.4888	-120.497	235.75
				34.4891	-120.497	506.714
				34.4894	-120.497	849.821
				34.4896	-120.497	1386.32
				34.4899	-120.497	1568.79
				34.4902	-120.497	1378.07
				34.4904	-120.497	823.821
				34.4907	-120.497	1143.59
				34.491	-120.497	1323.15
				34.4913	-120.497	1153.15
				34.4915	-120.497	1271.14
				34.4832	-120.496	99.5714
				34.4834	-120.496	168.929
				34.4837	-120.496	197
				34.484	-120.496	62.3929
				34.4842	-120.496	171.536
				34.4845	-120.496	175.786
				34.4848	-120.496	678.571
				34.4851	-120.496	609.286
				34.4853	-120.496	151.571
				34.4856	-120.496	562.321
				34.4859	-120.496	786.893
				34.4861	-120.496	1058.43
				34.4864	-120.496	1362.86
				34.4867	-120.496	1946.32
				34.4869	-120.496	2196.43
				34.4872	-120.496	1999.39
				34.4875	-120.496	1564.75
				34.4878	-120.496	1021.89
				34.488	-120.496	788.786
				34.4883	-120.496	877.071
				34.4886	-120.496	581.929
				34.4888	-120.496	596.75
				34.4891	-120.496	1415.07
				34.4894	-120.496	1316.64
				34.4896	-120.496	1558.68
				34.4899	-120.496	1590.82
				34.4902	-120.496	958.643
				34.4905	-120.496	529.964
				34.4907	-120.496	832.444
				34.491	-120.496	1093.3
				34.4913	-120.496	685.37
				34.4915	-120.496	994.036
				34.4824	-120.496	6.71429
				34.4826	-120.496	90.7143
				34.4829	-120.496	255.357
				34.4832	-120.496	349.5
				34.4834	-120.496	396.357
				34.4837	-120.496	265.643
				34.484	-120.496	212.143
				34.4843	-120.496	164.214
				34.4845	-120.496	41
				34.4848	-120.496	357.393
				34.4851	-120.496	480.179
				34.4853	-120.496	764.75
				34.4856	-120.496	1061.64
				34.4859	-120.496	1679.86
				34.4861	-120.496	1902.96
				34.4864	-120.496	1552.86
				34.4867	-120.496	1579.82
				34.487	-120.496	1882.71
				34.4872	-120.496	1673
				34.4875	-120.496	1477.36
				34.4878	-120.496	945
				34.488	-120.496	968.786
				34.4883	-120.496	960.964
				34.4886	-120.496	1107.68
				34.4888	-120.496	569.5
				34.4891	-120.496	1211.32
				34.4894	-120.496	973.107
				34.4897	-120.496	861.857
				34.4899	-120.496	829.964
				34.4902	-120.496	653.929
				34.4905	-120.496	892.143
				34.4907	-120.496	824
				34.491	-120.496	434.259
				34.4913	-120.496	269.036
				34.4915	-120.496	555.643
				34.4818	-120.495	5.92857
				34.4821	-120.495	9.07143
				34.4824	-120.495	84.1429
				34.4826	-120.495	219.75
				34.4829	-120.495	356.75
				34.4832	-120.495	404.75
				34.4834	-120.495	464.893
				34.4837	-120.495	641.893
				34.484	-120.495	835.929
				34.4843	-120.495	734.5
				34.4845	-120.495	438.107
				34.4848	-120.495	226.036
				34.4851	-120.495	417.214
				34.4853	-120.495	974.679
				34.4856	-120.495	849.107
				34.4859	-120.495	1200.79
				34.4861	-120.495	1505.21
				34.4864	-120.495	1641.93
				34.4867	-120.495	1726.07
				34.487	-120.495	1041.14
				34.4872	-120.496	1008.75
				34.4875	-120.496	1713.36
				34.4878	-120.496	1240.75
				34.488	-120.496	1351.07
				34.4883	-120.496	1884.29
				34.4886	-120.496	2111
				34.4889	-120.496	599.179
				34.4891	-120.496	325.964
				34.4894	-120.496	455.25
				34.4897	-120.496	497.429
				34.4899	-120.496	611.393
				34.4902	-120.496	1026.5
				34.4905	-120.496	923.786
				34.4907	-120.496	360.179
				34.4813	-120.495	0
				34.4816	-120.495	0
				34.4818	-120.495	12.6071
				34.4821	-120.495	102.179
				34.4824	-120.495	284.179
				34.4826	-120.495	284.643
				34.4829	-120.495	231.286
				34.4832	-120.495	410.929
				34.4835	-120.495	621.25
				34.4837	-120.495	948.643
				34.484	-120.495	1189.93
				34.4843	-120.495	1447.79
				34.4845	-120.495	1480.75
				34.4848	-120.495	1406.86
				34.4851	-120.495	1169.93
				34.4853	-120.495	835.643
				34.4856	-120.495	296.643
				34.4859	-120.495	621.036
				34.4862	-120.495	1381.29
				34.4864	-120.495	2048.29
				34.4867	-120.495	2073.96
				34.487	-120.495	1214.61
				34.4872	-120.495	567.036
				34.4875	-120.495	1278.68
				34.4878	-120.495	1548.71
				34.488	-120.495	1715.07
				34.4883	-120.495	1962.75
				34.4886	-120.495	1986.18
				34.4889	-120.495	732.036
				34.4894	-120.495	312.643
				34.4897	-120.495	429.214
				34.4899	-120.495	606.071
				34.4902	-120.495	1294.18
				34.4905	-120.495	1132.57
				34.4907	-120.495	244.036
				34.481	-120.495	0
				34.4813	-120.495	4.10714
				34.4816	-120.495	21.3929
				34.4818	-120.495	14.8214
				34.4821	-120.495	172.607
				34.4824	-120.495	477.214
				34.4827	-120.495	389.679
				34.4829	-120.495	287.357
				34.4832	-120.495	633.5
				34.4835	-120.495	861.5
				34.4837	-120.495	1046.07
				34.484	-120.495	1015.21
				34.4843	-120.495	1419.86
				34.4845	-120.495	1774.89
				34.4848	-120.495	1902.64
				34.4851	-120.495	1999.68
				34.4854	-120.495	1722.04
				34.4856	-120.495	661.679
				34.4859	-120.495	614.536
				34.4862	-120.495	1708.68
				34.4864	-120.495	2208.43
				34.4867	-120.495	2372.86
				34.487	-120.495	1715.71
				34.4872	-120.495	465.214
				34.4875	-120.495	686.679
				34.4878	-120.495	1296.18
				34.4881	-120.495	1569.43
				34.4883	-120.495	1570.82
				34.4886	-120.495	1606.36
				34.4889	-120.495	757.536
				34.4894	-120.495	232.25
				34.4897	-120.495	369.071
				34.4899	-120.495	735.429
				34.4902	-120.495	1494.15
				34.4905	-120.495	1378.79
				34.4908	-120.495	401.214
				34.4805	-120.494	0
				34.4808	-120.494	5.92857
				34.481	-120.494	18.9286
				34.4813	-120.494	130.679
				34.4816	-120.494	209.857
				34.4819	-120.494	225.5
				34.4821	-120.494	425.107
				34.4824	-120.494	542.821
				34.4827	-120.494	563.464
				34.4829	-120.494	598.679
				34.4832	-120.494	758.214
				34.4835	-120.494	853.964
				34.4837	-120.494	965.357
				34.484	-120.494	1141.04
				34.4843	-120.494	1645.71
				34.4846	-120.494	1691.07
				34.4848	-120.494	1606.11
				34.4851	-120.494	1997.79
				34.4854	-120.494	2143.46
				34.4856	-120.494	1299.25
				34.4859	-120.494	1383.21
				34.4862	-120.494	1943.11
				34.4864	-120.494	2168.11
				34.4867	-120.495	1818.04
				34.487	-120.495	1039.79
				34.4873	-120.495	355.607
				34.4875	-120.495	254.786
				34.4878	-120.495	762.75
				34.4881	-120.495	956.25
				34.4883	-120.495	843.893
				34.4886	-120.495	1230.64
				34.4889	-120.495	762.5
				34.4897	-120.495	126.571
				34.49	-120.495	659.464
				34.4902	-120.495	1432.79
				34.4905	-120.495	1238.29
				34.4908	-120.495	300.464
				34.4802	-120.494	0
				34.4805	-120.494	46.6429
				34.4808	-120.494	120.321
				34.4811	-120.494	198.786
				34.4813	-120.494	502.25
				34.4816	-120.494	694.071
				34.4819	-120.494	556.964
				34.4821	-120.494	553.821
				34.4824	-120.494	435.393
				34.4827	-120.494	539.25
				34.4829	-120.494	647.536
				34.4832	-120.494	657.25
				34.4835	-120.494	790.75
				34.4838	-120.494	927.036
				34.484	-120.494	1463.04
				34.4843	-120.494	2040.36
				34.4846	-120.494	1844.14
				34.4848	-120.494	1775.07
				34.4851	-120.494	1706.29
				34.4854	-120.494	1534.5
				34.4856	-120.494	1495.07
				34.4859	-120.494	1626.04
				34.4862	-120.494	1972.96
				34.4865	-120.494	2214.75
				34.4867	-120.494	1324.14
				34.487	-120.494	448.214
				34.4873	-120.494	319.857
				34.4875	-120.494	212
				34.4878	-120.494	481.607
				34.4881	-120.494	567.071
				34.4883	-120.494	609.179
				34.4886	-120.494	856.929
				34.4889	-120.494	443.607
				34.4892	-120.494	92.1071
				34.4902	-120.494	214.786
				34.4905	-120.494	167.185
				34.48	-120.494	0
				34.4803	-120.494	113.357
				34.4805	-120.494	470.786
				34.4808	-120.494	433.571
				34.4811	-120.494	436.536
				34.4813	-120.494	684.5
				34.4816	-120.494	721.75
				34.4819	-120.494	622.75
				34.4821	-120.494	462.786
				34.4824	-120.494	319.964
				34.4827	-120.494	591.286
				34.483	-120.494	709.321
				34.4832	-120.494	584.536
				34.4835	-120.494	707.107
				34.4838	-120.494	685.071
				34.484	-120.494	883.214
				34.4843	-120.494	1924.64
				34.4846	-120.494	2162.54
				34.4848	-120.494	2243.25
				34.4851	-120.494	1667.54
				34.4854	-120.494	1343.36
				34.4857	-120.494	1259
				34.4859	-120.494	1024.29
				34.4862	-120.494	1823.11
				34.4865	-120.494	1762.71
				34.4867	-120.494	1110.04
				34.487	-120.494	652.714
				34.4873	-120.494	569.036
				34.4875	-120.494	329.821
				34.4878	-120.494	298.536
				34.4881	-120.494	278.179
				34.4884	-120.494	413.179
				34.4886	-120.494	505.679
				34.4889	-120.494	203.786
				34.48	-120.493	88.4643
				34.4803	-120.493	507.893
				34.4805	-120.493	705.25
				34.4808	-120.493	554.893
				34.4811	-120.493	528
				34.4813	-120.493	619.214
				34.4816	-120.493	707
				34.4819	-120.493	559.357
				34.4822	-120.493	387.571
				34.4824	-120.493	308.036
				34.4827	-120.493	577.321
				34.483	-120.493	598.536
				34.4832	-120.493	573.679
				34.4835	-120.493	891.893
				34.4838	-120.493	998.214
				34.484	-120.493	650.893
				34.4843	-120.493	1763.5
				34.4846	-120.493	2296.14
				34.4849	-120.493	2309.36
				34.4851	-120.493	1742.54
				34.4854	-120.493	1234.61
				34.4857	-120.493	640.5
				34.4859	-120.493	971.571
				34.4862	-120.494	1328.11
				34.4865	-120.494	1161.07
				34.4867	-120.494	1170.29
				34.487	-120.494	1086.18
				34.4873	-120.494	418.464
				34.4876	-120.494	208.286
				34.4878	-120.494	96
				34.4884	-120.494	169.179
				34.4797	-120.493	24.4286
				34.48	-120.493	309.321
				34.4803	-120.493	794.75
				34.4805	-120.493	713
				34.4808	-120.493	596.964
				34.4811	-120.493	566.036
				34.4814	-120.493	651.036
				34.4816	-120.493	670.143
				34.4819	-120.493	547.75
				34.4822	-120.493	478.143
				34.4824	-120.493	418.607
				34.4827	-120.493	402.25
				34.483	-120.493	302.25
				34.4832	-120.493	382.286
				34.4835	-120.493	900.321
				34.4838	-120.493	795.071
				34.4841	-120.493	787.5
				34.4843	-120.493	1889.89
				34.4846	-120.493	2417.68
				34.4849	-120.493	2284.93
				34.4851	-120.493	1898.75
				34.4854	-120.493	898
				34.4857	-120.493	516.321
				34.4859	-120.493	823.893
				34.4862	-120.493	487.286
				34.4865	-120.493	270.357
				34.4868	-120.493	496.571
				34.487	-120.493	418.607
				34.4873	-120.493	90.1071
				34.4876	-120.493	15.3571
				34.4797	-120.493	73.25
				34.48	-120.493	467.321
				34.4803	-120.493	786.5
				34.4806	-120.493	690.714
				34.4808	-120.493	650.036
				34.4811	-120.493	625.25
				34.4814	-120.493	627.321
				34.4816	-120.493	591.429
				34.4819	-120.493	332.679
				34.4822	-120.493	119.036
				34.4824	-120.493	301.714
				34.4827	-120.493	423.5
				34.483	-120.493	560.179
				34.4833	-120.493	315.643
				34.4835	-120.493	215.357
				34.4838	-120.493	302.857
				34.4841	-120.493	1021.07
				34.4843	-120.493	1871
				34.4846	-120.493	2436.14
				34.4849	-120.493	2208.68
				34.4851	-120.493	1381.68
				34.4854	-120.493	602.25
				34.4857	-120.493	517
				34.486	-120.493	371.214
				34.4862	-120.493	150.857
				34.4865	-120.493	70.9286
				34.4868	-120.493	104.429
				34.4798	-120.492	207.786
				34.48	-120.492	507.5
				34.4803	-120.492	667.75
				34.4806	-120.492	560.214
				34.4808	-120.492	535.179
				34.4811	-120.492	546.25
				34.4814	-120.492	522.679
				34.4816	-120.492	440.679
				34.4819	-120.492	242.25
				34.4822	-120.492	185.357
				34.4825	-120.492	549.821
				34.4827	-120.492	1136.71
				34.483	-120.492	1032.68
				34.4833	-120.492	485.179
				34.4835	-120.492	440.464
				34.4838	-120.492	634.214
				34.4841	-120.492	1609.14
				34.4843	-120.492	1863.36
				34.4846	-120.492	2075.54
				34.4849	-120.492	1808.89
				34.4852	-120.492	1177.57
				34.4854	-120.492	910.286
				34.4857	-120.493	470.5
				34.486	-120.493	166.464
				34.4862	-120.493	88.3571
				34.4865	-120.493	68.0714
				34.4795	-120.492	90.1071
				34.4798	-120.492	492.75
				34.48	-120.492	630.143
				34.4803	-120.492	526.214
				34.4806	-120.492	326.5
				34.4808	-120.492	224.964
				34.4811	-120.492	353.964
				34.4814	-120.492	359.964
				34.4817	-120.492	194
				34.4819	-120.492	288.571
				34.4822	-120.492	981.714
				34.4825	-120.492	1420.71
				34.4827	-120.492	1441.46
				34.483	-120.492	606.607
				34.4833	-120.492	459.214
				34.4835	-120.492	886.643
				34.4838	-120.492	1382.61
				34.4841	-120.492	2299.89
				34.4844	-120.492	2286.25
				34.4846	-120.492	1844.32
				34.4849	-120.492	1529.96
				34.4852	-120.492	1486.04
				34.4854	-120.492	1204.54
				34.4857	-120.492	326.714
				34.486	-120.492	50.1786
				34.4862	-120.492	78.3214
				34.4865	-120.492	61.6786
				34.4868	-120.492	21.3929
				34.4792	-120.492	33.7857
				34.4795	-120.492	300.964
				34.4798	-120.492	613.107
				34.48	-120.492	618.321
				34.4803	-120.492	780.893
				34.4806	-120.492	759.464
				34.4809	-120.492	586.107
				34.4811	-120.492	462.393
				34.4814	-120.492	256.857
				34.4817	-120.492	117.143
				34.4819	-120.492	375.357
				34.4822	-120.492	1231.39
				34.4825	-120.492	1467.93
				34.4827	-120.492	1065.5
				34.483	-120.492	623.679
				34.4833	-120.492	440.821
				34.4836	-120.492	475.214
				34.4838	-120.492	1520.5
				34.4841	-120.492	2307.96
				34.4844	-120.492	2253.29
				34.4846	-120.492	1461.82
				34.4849	-120.492	1242.39
				34.4852	-120.492	1113.21
				34.4854	-120.492	570.393
				34.4857	-120.492	120
				34.486	-120.492	52.0714
				34.4863	-120.492	79.4643
				34.4865	-120.492	94.0357
				34.479	-120.491	41.1786
				34.4792	-120.491	96.0357
				34.4795	-120.491	213.5
				34.4798	-120.491	496.643
				34.4801	-120.491	877.464
				34.4803	-120.491	979.214
				34.4806	-120.491	993.036
				34.4809	-120.491	904.714
				34.4811	-120.491	630.571
				34.4814	-120.491	365.821
				34.4817	-120.491	145.571
				34.4819	-120.491	559.964
				34.4822	-120.491	1199.29
				34.4825	-120.491	1278.93
				34.4828	-120.491	819.821
				34.483	-120.491	1039
				34.4833	-120.491	868.143
				34.4836	-120.491	532.893
				34.4838	-120.491	1314.46
				34.4841	-120.491	2279.54
				34.4844	-120.491	1959.54
				34.4846	-120.491	1052.86
				34.4849	-120.491	862.679
				34.4852	-120.492	700.821
				34.4855	-120.492	524.786
				34.4857	-120.492	144.929
				34.4863	-120.492	27.7143
				34.4865	-120.492	25.6071
				34.4784	-120.491	61.9643
				34.4787	-120.491	118.464
				34.479	-120.491	201.786
				34.4793	-120.491	255.357
				34.4795	-120.491	385.321
				34.4798	-120.491	783.143
				34.4801	-120.491	1066.75
				34.4803	-120.491	1046.07
				34.4806	-120.491	939.071
				34.4809	-120.491	941.821
				34.4811	-120.491	935.714
				34.4814	-120.491	630.25
				34.4817	-120.491	354.964
				34.482	-120.491	883.75
				34.4822	-120.491	1114.89
				34.4825	-120.491	1397.71
				34.4828	-120.491	914.821
				34.483	-120.491	1280.14
				34.4833	-120.491	1029.86
				34.4836	-120.491	1159.39
				34.4838	-120.491	1456.75
				34.4841	-120.491	1970.21
				34.4844	-120.491	1883.71
				34.4847	-120.491	941.607
				34.4849	-120.491	382.5
				34.4852	-120.491	146.786
				34.4855	-120.491	123.857
				34.4776	-120.491	89.5
				34.4779	-120.491	74.1429
				34.4782	-120.491	103.821
				34.4784	-120.491	194.964
				34.4787	-120.491	245.714
				34.479	-120.491	196.571
				34.4793	-120.491	401.429
				34.4795	-120.491	842.393
				34.4798	-120.491	1087.5
				34.4801	-120.491	1114.71
				34.4803	-120.491	1002.46
				34.4806	-120.491	897.214
				34.4809	-120.491	661.25
				34.4811	-120.491	413.036
				34.4814	-120.491	245.036
				34.4817	-120.491	434.821
				34.482	-120.491	657.821
				34.4822	-120.491	703.214
				34.4825	-120.491	680.929
				34.4828	-120.491	689.214
				34.483	-120.491	1239.25
				34.4833	-120.491	1168.18
				34.4836	-120.491	1283.93
				34.4839	-120.491	1438.46
				34.4841	-120.491	1558.68
				34.4844	-120.491	1624.64
				34.4847	-120.491	1102.39
				34.4849	-120.491	300.107
				34.4852	-120.491	54.8929
				34.4774	-120.49	167.821
				34.4776	-120.49	205.25
				34.4779	-120.49	314.25
				34.4782	-120.49	275.429
				34.4785	-120.49	385.857
				34.4787	-120.49	338.857
				34.479	-120.49	301.214
				34.4793	-120.49	745.321
				34.4795	-120.49	1108.82
				34.4798	-120.49	1162.89
				34.4801	-120.49	1027.64
				34.4803	-120.49	813
				34.4806	-120.49	719.036
				34.4809	-120.49	751.964
				34.4812	-120.49	401.714
				34.4814	-120.49	739.071
				34.4817	-120.49	1484.54
				34.482	-120.49	1716.29
				34.4822	-120.49	1006.39
				34.4825	-120.49	374.75
				34.4828	-120.49	901.357
				34.483	-120.49	1042.07
				34.4833	-120.49	1190.57
				34.4836	-120.49	595.393
				34.4839	-120.49	551.143
				34.4841	-120.49	659.929
				34.4844	-120.49	856.964
				34.4847	-120.491	625.607
				34.4849	-120.491	204.107
				34.4852	-120.491	97.9286
				34.4774	-120.49	256.643
				34.4777	-120.49	414.25
				34.4779	-120.49	541.75
				34.4782	-120.49	388.25
				34.4785	-120.49	375.964
				34.4787	-120.49	417.893
				34.479	-120.49	419.393
				34.4793	-120.49	950.214
				34.4795	-120.49	1167.46
				34.4798	-120.49	1162.29
				34.4801	-120.49	1004.25
				34.4804	-120.49	853.464
				34.4806	-120.49	747.857
				34.4809	-120.49	667.286
				34.4812	-120.49	397.393
				34.4814	-120.49	1317.46
				34.4817	-120.49	2315.07
				34.482	-120.49	2560.79
				34.4822	-120.49	1507.04
				34.4825	-120.49	875.786
				34.4828	-120.49	1243.68
				34.4831	-120.49	1424.18
				34.4833	-120.49	1519.25
				34.4836	-120.49	637.571
				34.4839	-120.49	457.286
				34.4841	-120.49	293.821
				34.4844	-120.49	257.179
				34.4847	-120.49	126.964
				34.4849	-120.49	119.679
				34.4852	-120.49	54.8929
				34.4769	-120.49	31.75
				34.4771	-120.49	64.7143
				34.4774	-120.49	273.036
				34.4777	-120.49	372.714
				34.4779	-120.49	370.071
				34.4782	-120.49	339.607
				34.4785	-120.49	451.964
				34.4787	-120.49	607.429
				34.479	-120.49	681.036
				34.4793	-120.49	887.607
				34.4796	-120.49	1087.43
				34.4798	-120.49	1103.21
				34.4801	-120.49	1066.57
				34.4804	-120.49	924.214
				34.4806	-120.49	509.607
				34.4809	-120.49	262.75
				34.4812	-120.49	429.607
				34.4814	-120.49	1553.25
				34.4817	-120.49	2554.36
				34.482	-120.49	2157.68
				34.4823	-120.49	963.036
				34.4825	-120.49	1540.14
				34.4828	-120.49	1878.25
				34.4831	-120.49	1084.14
				34.4833	-120.49	686.679
				34.4836	-120.49	811.107
				34.4839	-120.49	392.143
				34.4841	-120.49	163.214
				34.4844	-120.49	74.1429
				34.4847	-120.49	18.4643
				34.485	-120.49	29.8929
				34.4766	-120.489	50.6071
				34.4771	-120.489	22.4643
				34.4774	-120.489	224.214
				34.4777	-120.489	258.464
				34.4779	-120.489	267.571
				34.4782	-120.489	229.893
				34.4785	-120.489	463.286
				34.4788	-120.489	718.357
				34.479	-120.489	777.643
				34.4793	-120.489	834.214
				34.4796	-120.489	914.393
				34.4798	-120.489	1106.82
				34.4801	-120.489	1013.11
				34.4804	-120.489	1009.89
				34.4806	-120.489	648.821
				34.4809	-120.489	357.357
				34.4812	-120.489	556.893
				34.4815	-120.489	1409.29
				34.4817	-120.489	2465.25
				34.482	-120.489	1619.75
				34.4823	-120.489	687.821
				34.4825	-120.489	1737.36
				34.4828	-120.489	1681.64
				34.4831	-120.489	440.964
				34.4833	-120.489	270.25
				34.4836	-120.489	724.464
				34.4839	-120.489	307.714
				34.4842	-120.49	53.5714
				34.4844	-120.49	24.3929
				34.4847	-120.49	0
				34.4766	-120.489	54.8214
				34.4771	-120.489	78.8571
				34.4774	-120.489	265.964
				34.4777	-120.489	316.607
				34.478	-120.489	389.464
				34.4782	-120.489	265.286
				34.4785	-120.489	407.179
				34.4788	-120.489	682.714
				34.479	-120.489	783.821
				34.4793	-120.489	901.821
				34.4796	-120.489	904.393
				34.4798	-120.489	885.036
				34.4801	-120.489	743.464
				34.4804	-120.489	648.536
				34.4807	-120.489	374.286
				34.4809	-120.489	144.536
				34.4812	-120.489	641
				34.4815	-120.489	1902.14
				34.4817	-120.489	2023.96
				34.482	-120.489	1000.14
				34.4823	-120.489	484.286
				34.4825	-120.489	1387.29
				34.4828	-120.489	1712.36
				34.4831	-120.489	1112.39
				34.4834	-120.489	302.536
				34.4836	-120.489	254.571
				34.4839	-120.489	139.429
				34.4842	-120.489	0
				34.4769	-120.489	176.179
				34.4772	-120.489	406.107
				34.4774	-120.489	462.036
				34.4777	-120.489	325.107
				34.478	-120.489	371.464
				34.4782	-120.489	317.464
				34.4785	-120.489	438.821
				34.4788	-120.489	500.786
				34.479	-120.489	631.321
				34.4793	-120.489	925.357
				34.4796	-120.489	890.75
				34.4799	-120.489	755.179
				34.4801	-120.489	833.643
				34.4804	-120.489	864.929
				34.4807	-120.489	551.929
				34.4809	-120.489	362.179
				34.4812	-120.489	1534.54
				34.4815	-120.489	2067.93
				34.4817	-120.489	955.429
				34.482	-120.489	433.643
				34.4823	-120.489	402.536
				34.4826	-120.489	679.179
				34.4828	-120.489	1039.5
				34.4831	-120.489	951.714
				34.4834	-120.489	471.393
				34.4836	-120.489	476.214
				34.4839	-120.489	182.571
				34.4842	-120.489	20.1071
				34.4766	-120.488	86.7857
				34.4769	-120.488	243.321
				34.4772	-120.488	517.071
				34.4774	-120.488	504.714
				34.4777	-120.488	315
				34.478	-120.488	278.893
				34.4782	-120.488	255
				34.4785	-120.488	264.286
				34.4788	-120.488	460.607
				34.4791	-120.488	785.75
				34.4793	-120.488	1018.43
				34.4796	-120.488	1011.93
				34.4799	-120.488	792.143
				34.4801	-120.488	971.893
				34.4804	-120.488	1105.57
				34.4807	-120.488	543.214
				34.4809	-120.488	527.893
				34.4812	-120.488	2036.82
				34.4815	-120.488	1792.46
				34.4818	-120.488	845.5
				34.482	-120.488	1010.21
				34.4823	-120.488	437.321
				34.4826	-120.488	364.643
				34.4828	-120.488	635.357
				34.4831	-120.488	710.071
				34.4834	-120.488	359.464
				34.4836	-120.489	205.679
				34.4839	-120.489	61.0357
				34.4772	-120.488	152.179
				34.4774	-120.488	354.357
				34.4777	-120.488	565.429
				34.478	-120.488	551.714
				34.4783	-120.488	484.536
				34.4785	-120.488	325.429
				34.4788	-120.488	290.536
				34.4791	-120.488	467.536
				34.4793	-120.488	731.107
				34.4796	-120.488	674.964
				34.4799	-120.488	510.5
				34.4801	-120.488	896.893
				34.4804	-120.488	760.429
				34.4807	-120.488	502.679
				34.481	-120.488	786.464
				34.4812	-120.488	1679.86
				34.4815	-120.488	1436.54
				34.4818	-120.488	1477.39
				34.482	-120.488	1065.93
				34.4823	-120.488	249.393
				34.4826	-120.488	238.321
				34.4828	-120.488	352.286
				34.4831	-120.488	303.536
				34.4834	-120.488	54.4643
				34.4837	-120.488	30.2143
				34.4775	-120.488	115.036
				34.4777	-120.488	241.607
				34.478	-120.488	404.643
				34.4783	-120.488	460.786
				34.4785	-120.488	403.464
				34.4788	-120.488	321.929
				34.4791	-120.488	433.75
				34.4793	-120.488	984.071
				34.4796	-120.488	1246.86
				34.4799	-120.488	670.643
				34.4802	-120.488	579.607
				34.4804	-120.488	527.321
				34.4807	-120.488	283.143
				34.481	-120.488	719.929
				34.4812	-120.488	1209.71
				34.4815	-120.488	1139.96
				34.4818	-120.488	1289.29
				34.482	-120.488	668.321
				34.4823	-120.488	163.107
				34.4826	-120.488	109.214
				34.4829	-120.488	85.1786
				34.4831	-120.488	136.857
				34.4834	-120.488	114.679
				34.4837	-120.488	0
				34.4769	-120.487	195.286
				34.4772	-120.487	198.107
				34.4775	-120.487	106.214
				34.4777	-120.487	177.321
				34.478	-120.487	288.179
				34.4783	-120.487	673.857
				34.4785	-120.487	552.286
				34.4788	-120.487	899.179
				34.4791	-120.487	1450.71
				34.4794	-120.487	2082.43
				34.4796	-120.487	1971.04
				34.4799	-120.487	1361.11
				34.4802	-120.487	1174.25
				34.4804	-120.487	882.5
				34.4807	-120.487	425.536
				34.481	-120.487	1020.57
				34.4812	-120.487	887.464
				34.4815	-120.487	764.179
				34.4818	-120.487	474.643
				34.4821	-120.487	230.857
				34.4823	-120.487	187.214
				34.4826	-120.487	72
				34.4829	-120.487	59.3214
				34.4831	-120.488	63.6786
				34.4834	-120.488	52.8214
				34.4769	-120.487	84.8929
				34.4772	-120.487	116.464
				34.4775	-120.487	263.179
				34.4777	-120.487	665.964
				34.478	-120.487	751.607
				34.4783	-120.487	782.536
				34.4786	-120.487	342.821
				34.4788	-120.487	613.357
				34.4791	-120.487	1394.75
				34.4794	-120.487	2068.46
				34.4796	-120.487	1974.96
				34.4799	-120.487	1236.46
				34.4802	-120.487	872.286
				34.4804	-120.487	1159.96
				34.4807	-120.487	789.393
				34.481	-120.487	791.464
				34.4813	-120.487	584.929
				34.4815	-120.487	400.536
				34.4818	-120.487	89.0357
				34.4821	-120.487	7.57143
				34.4823	-120.487	58.3214
				34.4826	-120.487	8.96429
				34.4829	-120.487	8.25
				34.4831	-120.487	0
				34.4769	-120.487	74.9643
				34.4772	-120.487	274.75
				34.4775	-120.487	519.929
				34.4778	-120.487	839.143
				34.478	-120.487	1131.32
				34.4783	-120.487	1461.57
				34.4786	-120.487	1091.89
				34.4788	-120.487	624.393
				34.4791	-120.487	944.893
				34.4794	-120.487	1053.93
				34.4796	-120.487	1190.86
				34.4799	-120.487	621.25
				34.4802	-120.487	366.036
				34.4805	-120.487	450.286
				34.4807	-120.487	342.071
				34.481	-120.487	692.036
				34.4813	-120.487	397.893
				34.4815	-120.487	234.036
				34.4818	-120.487	73.5714
				34.4821	-120.487	0
				34.4829	-120.487	36.2143
				34.4832	-120.487	24.0714
				34.477	-120.486	49.8571
				34.4772	-120.486	226.5
				34.4775	-120.486	494.893
				34.4778	-120.486	1043.21
				34.478	-120.486	1991.5
				34.4783	-120.486	2433.57
				34.4786	-120.486	2185.18
				34.4788	-120.486	1731.71
				34.4791	-120.486	1488.29
				34.4794	-120.486	919.357
				34.4797	-120.486	662.607
				34.4799	-120.486	449.5
				34.4802	-120.486	444.679
				34.4805	-120.486	273.179
				34.4807	-120.486	386.893
				34.481	-120.486	722.107
				34.4813	-120.486	354.679
				34.4815	-120.486	232.571
				34.4818	-120.486	62.3929
				34.4826	-120.487	0
				34.4829	-120.487	47.6786
				34.4761	-120.486	67.5
				34.4764	-120.486	70
				34.4767	-120.486	128.679
				34.477	-120.486	286.321
				34.4772	-120.486	291.607
				34.4775	-120.486	391.607
				34.4778	-120.486	1020.32
				34.478	-120.486	2095.04
				34.4783	-120.486	2116.93
				34.4786	-120.486	1666.18
				34.4788	-120.486	1506.86
				34.4791	-120.486	1556.07
				34.4794	-120.486	1513.54
				34.4797	-120.486	1231
				34.4799	-120.486	641.679
				34.4802	-120.486	680.964
				34.4805	-120.486	467.75
				34.4807	-120.486	540.429
				34.481	-120.486	452.143
				34.4813	-120.486	436.179
				34.4816	-120.486	430.357
				34.4818	-120.486	53.2143
				34.4759	-120.486	84.9286
				34.4762	-120.486	163
				34.4764	-120.486	49.6786
				34.4767	-120.486	59.1071
				34.477	-120.486	413.893
				34.4772	-120.486	505.036
				34.4775	-120.486	433.179
				34.4778	-120.486	702.571
				34.478	-120.486	1394.21
				34.4783	-120.486	1606.86
				34.4786	-120.486	1505.86
				34.4789	-120.486	1066.07
				34.4791	-120.486	1299.79
				34.4794	-120.486	1622.46
				34.4797	-120.486	1097.89
				34.4799	-120.486	735.036
				34.4802	-120.486	693.464
				34.4805	-120.486	719.536
				34.4807	-120.486	469.071
				34.481	-120.486	241.286
				34.4813	-120.486	676.393
				34.4816	-120.486	302.857
				34.4818	-120.486	9.46429
				34.4759	-120.485	132.857
				34.4762	-120.485	150.607
				34.4764	-120.485	97.3214
				34.4767	-120.485	203.071
				34.477	-120.485	658.607
				34.4772	-120.485	935.321
				34.4775	-120.485	735.143
				34.4778	-120.485	843.643
				34.4781	-120.485	1230
				34.4783	-120.485	1364.57
				34.4786	-120.485	1460.18
				34.4789	-120.485	1286.07
				34.4791	-120.485	1657.36
				34.4794	-120.485	1979.07
				34.4797	-120.485	1342.57
				34.4799	-120.485	804.071
				34.4802	-120.485	780.5
				34.4805	-120.485	850
				34.4808	-120.485	312.429
				34.481	-120.485	147.393
				34.4813	-120.485	333.464
				34.4816	-120.485	71.6429
				34.4818	-120.485	0
				34.4759	-120.485	202.107
				34.4762	-120.485	228.714
				34.4764	-120.485	128.179
				34.4767	-120.485	330.429
				34.477	-120.485	751.786
				34.4773	-120.485	917.464
				34.4775	-120.485	781.214
				34.4778	-120.485	768.464
				34.4781	-120.485	1110.11
				34.4783	-120.485	886.643
				34.4786	-120.485	1173.07
				34.4789	-120.485	1582.32
				34.4791	-120.485	1657.43
				34.4794	-120.485	1352.29
				34.4797	-120.485	946.357
				34.48	-120.485	851.357
				34.4802	-120.485	743.107
				34.4805	-120.485	512.821
				34.4808	-120.485	225
				34.481	-120.485	237.714
				34.4813	-120.485	54.6071
				34.4818	-120.485	0
				34.4762	-120.485	242.857
				34.4765	-120.485	125.643
				34.4767	-120.485	237.607
				34.477	-120.485	726.321
				34.4773	-120.485	768.893
				34.4775	-120.485	682.964
				34.4778	-120.485	539.321
				34.4781	-120.485	686.071
				34.4783	-120.485	693.321
				34.4786	-120.485	778.214
				34.4789	-120.485	1141.36
				34.4792	-120.485	1037.46
				34.4794	-120.485	433.393
				34.4797	-120.485	507.321
				34.48	-120.485	900.179
				34.4802	-120.485	584.214
				34.4805	-120.485	165.607
				34.4808	-120.485	186.286
				34.481	-120.485	196.714
				34.4759	-120.484	117.393
				34.4762	-120.484	318.179
				34.4765	-120.484	241.964
				34.4767	-120.484	361.25
				34.477	-120.484	510.929
				34.4773	-120.484	709.929
				34.4775	-120.484	810.821
				34.4778	-120.484	638.857
				34.4781	-120.484	406.393
				34.4784	-120.484	548.679
				34.4786	-120.484	360.036
				34.4789	-120.484	454.964
				34.4792	-120.484	371.821
				34.4794	-120.484	340.893
				34.4797	-120.484	414.464
				34.48	-120.484	467.143
				34.4802	-120.484	244.286
				34.4808	-120.484	98.3214
				34.474	-120.484	41.0357
				34.4757	-120.484	65.2857
				34.4759	-120.484	287.321
				34.4762	-120.484	283.393
				34.4765	-120.484	214.321
				34.4767	-120.484	409.214
				34.477	-120.484	489.036
				34.4773	-120.484	655.679
				34.4776	-120.484	747.571
				34.4778	-120.484	593.964
				34.4781	-120.484	367.143
				34.4784	-120.484	556.964
				34.4786	-120.484	668.107
				34.4789	-120.484	675.607
				34.4792	-120.484	717.357
				34.4794	-120.484	751.893
				34.4797	-120.484	360.893
				34.48	-120.484	60.4286
				34.4754	-120.484	76.3214
				34.4757	-120.484	121.464
				34.4759	-120.484	195
				34.4762	-120.484	291.036
				34.4765	-120.484	289.071
				34.4768	-120.484	368
				34.477	-120.484	472.893
				34.4773	-120.484	493.857
				34.4776	-120.484	513.143
				34.4778	-120.484	764.464
				34.4781	-120.484	515.964
				34.4784	-120.484	500.536
				34.4786	-120.484	641.571
				34.4789	-120.484	720.25
				34.4792	-120.484	853.536
				34.4795	-120.484	770.429
				34.4797	-120.484	213.786
				34.4733	-120.483	29.8929
				34.4735	-120.483	60.2143
				34.4738	-120.483	0
				34.4754	-120.483	209.643
				34.4757	-120.483	221.857
				34.476	-120.483	194.929
				34.4762	-120.483	341.536
				34.4765	-120.483	388.071
				34.4768	-120.483	395.107
				34.477	-120.483	359.464
				34.4773	-120.483	490.036
				34.4776	-120.483	701.143
				34.4778	-120.483	881.321
				34.4781	-120.483	648.321
				34.4784	-120.483	501.893
				34.4787	-120.483	475.5
				34.4789	-120.483	448.536
				34.4792	-120.483	563
				34.4795	-120.483	236.536
				34.4727	-120.483	79.7143
				34.4752	-120.483	242.286
				34.4754	-120.483	332.714
				34.4757	-120.483	395.571
				34.476	-120.483	294.714
				34.4762	-120.483	431.75
				34.4765	-120.483	441.679
				34.4768	-120.483	214.607
				34.4773	-120.483	170.429
				34.4776	-120.483	501.107
				34.4779	-120.483	668.786
				34.4781	-120.483	590.964
				34.4784	-120.483	247.5
				34.4787	-120.483	223.393
				34.4789	-120.483	241
				34.4792	-120.483	201.321
				34.4579	-120.482	0
				34.4725	-120.482	32.8571
				34.4727	-120.482	27.3571
				34.4741	-120.483	80.25
				34.4744	-120.483	343.036
				34.4746	-120.483	204.464
				34.4749	-120.483	98.0357
				34.4752	-120.483	302.071
				34.4754	-120.483	304.929
				34.4757	-120.483	298.464
				34.476	-120.483	184.893
				34.4762	-120.483	399.607
				34.4765	-120.483	432.607
				34.4768	-120.483	207.536
				34.4771	-120.483	120.821
				34.4773	-120.483	237.429
				34.4776	-120.483	276.357
				34.4779	-120.483	307.679
				34.4781	-120.483	312.786
				34.4784	-120.483	128.107
				34.4787	-120.483	84.1429
				34.4789	-120.483	38.9286
				34.4573	-120.482	0
				34.4584	-120.482	0
				34.4725	-120.482	205.714
				34.4727	-120.482	246.964
				34.473	-120.482	64.3571
				34.4741	-120.482	117.321
				34.4744	-120.482	265.5
				34.4746	-120.482	238.679
				34.4749	-120.482	174.036
				34.4752	-120.482	195.214
				34.4754	-120.482	218.214
				34.4757	-120.482	194.714
				34.476	-120.482	176.571
				34.4763	-120.482	267.214
				34.4765	-120.482	297.214
				34.4768	-120.482	262
				34.4771	-120.482	238.714
				34.4773	-120.482	99.2143
				34.4779	-120.482	59.25
				34.4781	-120.482	76.6071
				34.4576	-120.481	0
				34.4582	-120.481	0
				34.4584	-120.481	0
				34.4587	-120.481	0
				34.4595	-120.481	0
				34.4598	-120.481	0
				34.4722	-120.482	274.179
				34.4725	-120.482	556
				34.4728	-120.482	589.571
				34.473	-120.482	342.25
				34.4733	-120.482	159.571
				34.4736	-120.482	272.071
				34.4738	-120.482	384.571
				34.4741	-120.482	204.821
				34.4744	-120.482	127.679
				34.4746	-120.482	317.964
				34.4749	-120.482	330.214
				34.4752	-120.482	186.107
				34.4755	-120.482	224.536
				34.4757	-120.482	191.429
				34.476	-120.482	118.286
				34.4763	-120.482	133.536
				34.4771	-120.482	17
				34.4576	-120.481	0
				34.4579	-120.481	0
				34.4582	-120.481	0
				34.4584	-120.481	0
				34.4587	-120.481	0
				34.459	-120.481	0
				34.4593	-120.481	0
				34.4595	-120.481	0
				34.4719	-120.481	95.9643
				34.4722	-120.481	583.286
				34.4725	-120.482	682.179
				34.4728	-120.482	405.929
				34.473	-120.482	423.286
				34.4733	-120.482	370.857
				34.4736	-120.482	533
				34.4738	-120.482	385.75
				34.4741	-120.482	134.786
				34.4744	-120.482	232.393
				34.4746	-120.482	703.107
				34.4749	-120.482	577.929
				34.4752	-120.482	337.357
				34.4755	-120.482	221.536
				34.4757	-120.482	134.357
				34.4571	-120.481	0
				34.4574	-120.481	0
				34.4576	-120.481	0
				34.4579	-120.481	0
				34.4582	-120.481	0
				34.4585	-120.481	0
				34.4587	-120.481	0
				34.459	-120.481	0
				34.4593	-120.481	0
				34.4614	-120.481	8.25
				34.472	-120.481	193.321
				34.4722	-120.481	569.786
				34.4725	-120.481	460.036
				34.4728	-120.481	362.714
				34.473	-120.481	488.786
				34.4733	-120.481	596.071
				34.4736	-120.481	515.286
				34.4738	-120.481	232.75
				34.4741	-120.481	117.607
				34.4744	-120.481	453
				34.4747	-120.481	754.286
				34.4749	-120.481	627.179
				34.4752	-120.481	400.357
				34.4755	-120.481	304.857
				34.4568	-120.48	0
				34.4571	-120.48	0
				34.4574	-120.48	0
				34.4577	-120.48	0
				34.4579	-120.48	0
				34.4582	-120.48	0
				34.4585	-120.48	0
				34.4587	-120.48	0
				34.459	-120.48	0
				34.4593	-120.48	0
				34.4604	-120.48	12.1786
				34.4606	-120.48	46.9643
				34.4609	-120.48	41.2143
				34.4612	-120.48	31.2143
				34.4614	-120.48	69.6071
				34.4617	-120.48	78.3571
				34.462	-120.48	86.0357
				34.4622	-120.48	91.5
				34.472	-120.481	22.25
				34.4722	-120.481	170.607
				34.4725	-120.481	194.786
				34.4728	-120.481	175.071
				34.473	-120.481	320.964
				34.4733	-120.481	453.393
				34.4736	-120.481	446.75
				34.4739	-120.481	210.214
				34.4741	-120.481	199.679
				34.4744	-120.481	265.857
				34.4747	-120.481	374.571
				34.4749	-120.481	481.679
				34.4752	-120.481	349.893
				34.4755	-120.481	266.571
				34.4566	-120.48	0
				34.4569	-120.48	0
				34.4571	-120.48	0
				34.4574	-120.48	0
				34.4577	-120.48	0
				34.4579	-120.48	0
				34.4582	-120.48	0
				34.4585	-120.48	0
				34.4587	-120.48	0
				34.459	-120.48	17.1071
				34.4593	-120.48	63.5357
				34.4596	-120.48	56.7857
				34.4601	-120.48	176.071
				34.4604	-120.48	223.25
				34.4606	-120.48	402.036
				34.4609	-120.48	410
				34.4612	-120.48	376.607
				34.4614	-120.48	455.607
				34.4617	-120.48	380.821
				34.462	-120.48	329.643
				34.4623	-120.48	303.429
				34.4625	-120.48	88.6786
				34.4733	-120.481	214.5
				34.4736	-120.481	270.714
				34.4739	-120.481	194.143
				34.4741	-120.481	256
				34.4744	-120.481	250.179
				34.4747	-120.481	274
				34.4749	-120.481	361.464
				34.4563	-120.48	0
				34.4566	-120.48	0
				34.4569	-120.48	0
				34.4571	-120.48	0
				34.4574	-120.48	0
				34.4577	-120.48	0
				34.4579	-120.48	0
				34.4582	-120.48	0
				34.4585	-120.48	0
				34.4588	-120.48	144.679
				34.459	-120.48	328.179
				34.4593	-120.48	339.357
				34.4596	-120.48	156.679
				34.4601	-120.48	232.464
				34.4604	-120.48	467.179
				34.4606	-120.48	701.643
				34.4609	-120.48	866.357
				34.4612	-120.48	855.643
				34.4615	-120.48	826.536
				34.4617	-120.48	723.536
				34.462	-120.48	534.929
				34.4623	-120.48	470.571
				34.4625	-120.48	365.143
				34.4628	-120.48	100.429
				34.4747	-120.48	165.964
				34.475	-120.48	345.679
				34.4561	-120.479	0
				34.4563	-120.479	0
				34.4566	-120.479	0
				34.4569	-120.479	0
				34.4571	-120.479	0
				34.4574	-120.479	0
				34.4577	-120.479	0
				34.458	-120.479	0
				34.4582	-120.479	0
				34.4585	-120.479	75.5
				34.4588	-120.479	367.714
				34.459	-120.479	485.429
				34.4593	-120.479	646.643
				34.4596	-120.479	561.464
				34.4598	-120.479	79.3571
				34.4601	-120.479	165.286
				34.4604	-120.479	617.893
				34.4607	-120.479	956.286
				34.4609	-120.479	1151.39
				34.4612	-120.479	1288.36
				34.4615	-120.479	1229.32
				34.4617	-120.479	1051.75
				34.462	-120.479	793.464
				34.4623	-120.479	716.179
				34.4625	-120.479	729.036
				34.4628	-120.479	331.964
				34.4555	-120.479	0
				34.4558	-120.479	0
				34.4561	-120.479	35.25
				34.4563	-120.479	102.571
				34.4566	-120.479	0
				34.4569	-120.479	0
				34.4572	-120.479	0
				34.4574	-120.479	189.643
				34.4577	-120.479	202.536
				34.458	-120.479	108.179
				34.4582	-120.479	34.7857
				34.4585	-120.479	97.5714
				34.4588	-120.479	557.857
				34.459	-120.479	817.536
				34.4593	-120.479	1146.57
				34.4596	-120.479	994.286
				34.4599	-120.479	367.679
				34.4604	-120.479	569.036
				34.4607	-120.479	1143.32
				34.4609	-120.479	1302.32
				34.4612	-120.479	1364
				34.4615	-120.479	1332.25
				34.4617	-120.479	1276.54
				34.462	-120.479	1229.07
				34.4623	-120.479	1084.79
				34.4626	-120.479	980.929
				34.4628	-120.479	627.036
				34.4631	-120.479	128.679
				34.4636	-120.479	63.0714
				34.4639	-120.479	110.714
				34.4531	-120.478	0
				34.4534	-120.478	0
				34.4545	-120.478	0
				34.4547	-120.478	0
				34.4553	-120.479	0
				34.4555	-120.479	0
				34.4558	-120.479	0
				34.4561	-120.479	241.929
				34.4564	-120.479	373.821
				34.4566	-120.479	151.107
				34.4569	-120.479	134.286
				34.4572	-120.479	203.321
				34.4574	-120.479	404.036
				34.4577	-120.479	266.679
				34.458	-120.479	284
				34.4582	-120.479	214.964
				34.4585	-120.479	339.964
				34.4588	-120.479	999.786
				34.4591	-120.479	1225.07
				34.4593	-120.479	1292.64
				34.4596	-120.479	1420.39
				34.4599	-120.479	886.75
				34.4604	-120.479	363.071
				34.4607	-120.479	993.786
				34.4609	-120.479	1043.39
				34.4612	-120.479	1135.5
				34.4615	-120.479	1176.39
				34.4618	-120.479	1190.36
				34.462	-120.479	1213.71
				34.4623	-120.479	1175.64
				34.4626	-120.479	1042.75
				34.4628	-120.479	711.607
				34.4631	-120.479	150.25
				34.4529	-120.478	29.6071
				34.4531	-120.478	20.4286
				34.4534	-120.478	0
				34.4537	-120.478	0
				34.4545	-120.478	0
				34.4547	-120.478	0
				34.4553	-120.478	0
				34.4556	-120.478	31.8571
				34.4558	-120.478	46.4643
				34.4561	-120.478	323.429
				34.4564	-120.478	492.25
				34.4566	-120.478	405.536
				34.4569	-120.478	409.643
				34.4572	-120.478	417.679
				34.4574	-120.478	399.857
				34.4577	-120.478	137
				34.458	-120.478	135.536
				34.4583	-120.478	272.071
				34.4585	-120.478	645.786
				34.4588	-120.478	893.286
				34.4591	-120.478	1069.46
				34.4593	-120.478	1184.07
				34.4596	-120.478	1323.86
				34.4599	-120.478	1246
				34.4601	-120.478	342.607
				34.4604	-120.478	128.25
				34.4607	-120.478	765.321
				34.461	-120.478	782.071
				34.4612	-120.478	852.357
				34.4615	-120.478	1039.29
				34.4618	-120.478	1052.29
				34.462	-120.478	1200.21
				34.4623	-120.478	1069.39
				34.4626	-120.478	834.393
				34.4628	-120.478	701.286
				34.4631	-120.479	153.714
				34.4526	-120.478	67.4643
				34.4529	-120.478	88.4286
				34.4531	-120.478	64.75
				34.4534	-120.478	0
				34.4537	-120.478	0
				34.4556	-120.478	262.321
				34.4558	-120.478	368.536
				34.4561	-120.478	445.786
				34.4564	-120.478	525.036
				34.4566	-120.478	591.071
				34.4569	-120.478	660.214
				34.4572	-120.478	542.357
				34.4575	-120.478	420.464
				34.4577	-120.478	231.643
				34.458	-120.478	147.429
				34.4583	-120.478	414.429
				34.4585	-120.478	722.929
				34.4588	-120.478	849.179
				34.4591	-120.478	914.429
				34.4593	-120.478	925.679
				34.4596	-120.478	941.5
				34.4599	-120.478	1093.93
				34.4602	-120.478	461.821
				34.4607	-120.478	211.036
				34.461	-120.478	375.286
				34.4612	-120.478	589.071
				34.4615	-120.478	785.857
				34.4618	-120.478	837.643
				34.462	-120.478	903.321
				34.4623	-120.478	680.714
				34.4626	-120.478	447.607
				34.4629	-120.478	734.964
				34.4631	-120.478	311.857
				34.4526	-120.477	73.75
				34.4529	-120.477	75.3929
				34.4531	-120.477	11.5714
				34.4534	-120.477	0
				34.455	-120.478	84.0714
				34.4553	-120.478	183.286
				34.4556	-120.478	379.143
				34.4558	-120.478	869.5
				34.4561	-120.478	724.5
				34.4564	-120.478	529.786
				34.4566	-120.478	579.071
				34.4569	-120.478	612.179
				34.4572	-120.478	430.179
				34.4575	-120.478	380.036
				34.4577	-120.478	356.107
				34.458	-120.478	246.107
				34.4583	-120.478	248.286
				34.4585	-120.478	438.25
				34.4588	-120.478	509.714
				34.4591	-120.478	606
				34.4594	-120.478	556.25
				34.4596	-120.478	574.821
				34.4599	-120.478	861.286
				34.4602	-120.478	569.321
				34.461	-120.478	91.8571
				34.4612	-120.478	213.179
				34.4615	-120.478	362.857
				34.4618	-120.478	416.929
				34.4621	-120.478	389.714
				34.4623	-120.478	295.179
				34.4626	-120.478	295.071
				34.4629	-120.478	656.607
				34.4631	-120.478	547.286
				34.455	-120.477	167.143
				34.4553	-120.477	306.714
				34.4556	-120.477	364
				34.4558	-120.477	594.429
				34.4561	-120.477	538.536
				34.4564	-120.477	510.393
				34.4567	-120.477	488.643
				34.4569	-120.477	578.357
				34.4572	-120.477	360.786
				34.4575	-120.477	292.036
				34.4577	-120.477	272.714
				34.458	-120.477	234.321
				34.4583	-120.477	110.393
				34.4585	-120.477	109.893
				34.4588	-120.477	92.7857
				34.4591	-120.477	152.321
				34.4594	-120.477	261.893
				34.4596	-120.477	224.286
				34.4599	-120.477	364.964
				34.4602	-120.477	310.214
				34.461	-120.477	102.857
				34.4612	-120.477	97.6786
				34.4615	-120.477	12.8571
				34.4618	-120.477	64.8929
				34.4621	-120.477	130.036
				34.4623	-120.477	109.179
				34.4626	-120.478	153.643
				34.4629	-120.478	346.464
				34.4631	-120.478	281.286
				34.4521	-120.477	42.2143
				34.4523	-120.477	76.1429
				34.4534	-120.477	110.679
				34.454	-120.477	98.2143
				34.4542	-120.477	153.321
				34.4545	-120.477	100.143
				34.455	-120.477	226.036
				34.4553	-120.477	356.643
				34.4556	-120.477	350.679
				34.4559	-120.477	365.679
				34.4561	-120.477	328.893
				34.4564	-120.477	401.179
				34.4567	-120.477	401.25
				34.4569	-120.477	460.357
				34.4572	-120.477	304.964
				34.4575	-120.477	263.857
				34.4577	-120.477	212.571
				34.458	-120.477	185.786
				34.4583	-120.477	136.286
				34.4586	-120.477	123.25
				34.4621	-120.477	13.4286
				34.454	-120.476	216.143
				34.4542	-120.477	259.786
				34.4545	-120.477	157.5
				34.4551	-120.477	166.464
				34.4553	-120.477	309.679
				34.4556	-120.477	273.714
				34.4559	-120.477	191.893
				34.4561	-120.477	219.036
				34.4564	-120.477	294.357
				34.4567	-120.477	313.786
				34.4569	-120.477	232.464
				34.4572	-120.477	215.536
				34.4575	-120.477	222.321
				34.4578	-120.477	208.714
				34.458	-120.477	107.25
				34.4583	-120.477	70.7857
				34.4586	-120.477	175.786
				34.4588	-120.477	122.536
				34.4543	-120.476	89.8929
				34.4553	-120.476	155.429
				34.4556	-120.476	135.036
				34.4564	-120.476	154.393
				34.4572	-120.476	92.6786
				34.4527	-120.475	245.222
				34.4516	-120.475	187.071
				34.4527	-120.475	62.3704
				34.4513	-120.474	245.714
				34.4516	-120.474	541.357
[truncated: 23,722 more rows]

## Sheet: Figure 3
site	site_lat	site_lon	wrack	plants	canopy_lat	canopy_lon	canopy_biomass
Arroyo Burro East	34.4039	-119.748	0.0866667	65.4	34.4915	-120.507	0
Arroyo Burro West	34.405	-119.753	0.0366667	22	34.491	-120.506	0
Arroyo Quemado	34.4703	-120.119	0.266667	13	34.4915	-120.506	0
Butterfly	34.4176	-119.649	0.313333	11.6667	34.491	-120.506	0
Carp State	34.3913	-119.521	0.293333	7.25	34.4913	-120.506	0
Dos Pueblos	34.4412	-119.965	0.29	17.6667	34.4915	-120.506	0
East Campus	34.411	-119.842	0.446667	58.6	34.4907	-120.506	0
East Depressions	34.4064	-119.848	1.31	66.75	34.491	-120.506	0
East Goleta	34.4173	-119.816	0.0966667	39.75	34.4913	-120.506	0
Hammonds	34.4165	-119.636	0.223333	10.6667	34.4915	-120.506	0
Haskells	34.4298	-119.914	0.283333	32.6667	34.4907	-120.505	0
Hope Ranch	34.4152	-119.781	0.0333333	26.3333	34.491	-120.505	0
Isla Vista	34.4093	-119.874	1.16	53.2	34.4913	-120.505	0
La Conchita	34.3705	-119.456	0.01	5.33333	34.4915	-120.505	0
Oil Piers	34.3539	-119.43	0.0133333	2	34.4907	-120.505	0
R Beach	34.4162	-119.887	1.33333	23	34.491	-120.505	0
Rincon	34.3761	-119.48	0.686667	24.3333	34.4913	-120.505	0
San Onofre	34.4704	-120.19	0.0366667	2.66667	34.4915	-120.505	0
Sands	34.4089	-119.88	3.30667	26.5	34.4905	-120.505	0
Santa Claus	34.4086	-119.552	0.87	17.25	34.4907	-120.505	0
Solimar	34.3086	-119.354	0.183333	34.6667	34.491	-120.505	0
Tajiguas	34.4636	-120.1	0.88	8	34.4913	-120.505	0
Thousand Steps	34.3958	-119.714	0.0533333	25.6667	34.4916	-120.505	0
Wallace	34.4186	-119.594	0.146667	13.3333	34.4902	-120.504	0
					34.4905	-120.504	0
					34.4908	-120.504	0
					34.491	-120.504	0
					34.4913	-120.504	0
					34.4916	-120.505	0
					34.4889	-120.504	0
					34.4891	-120.504	0
					34.4902	-120.504	0
					34.4905	-120.504	0
					34.4908	-120.504	0
					34.491	-120.504	0
					34.4913	-120.504	0
					34.4916	-120.504	0
					34.4889	-120.504	0
					34.4892	-120.504	0
					34.4905	-120.504	0
					34.4908	-120.504	0
					34.491	-120.504	0
					34.4913	-120.504	0
					34.4916	-120.504	0
					34.4878	-120.503	0
					34.4884	-120.503	0
					34.4886	-120.503	0
					34.4889	-120.503	0
					34.4892	-120.503	0
					34.4902	-120.503	0
					34.4905	-120.503	0
					34.4908	-120.503	0
					34.4911	-120.504	0
					34.4913	-120.504	0
					34.4916	-120.504	0
					34.4876	-120.503	0
					34.4878	-120.503	0
					34.4881	-120.503	0
					34.4884	-120.503	0
					34.4886	-120.503	0
					34.4889	-120.503	0
					34.4892	-120.503	0
					34.49	-120.503	0
					34.4903	-120.503	0
					34.4905	-120.503	0
					34.4908	-120.503	0
					34.4911	-120.503	0
					34.4913	-120.503	0
					34.4916	-120.503	0
					34.4881	-120.503	0
					34.4884	-120.503	0
					34.4886	-120.503	0
					34.4889	-120.503	0
					34.4892	-120.503	0
					34.4895	-120.503	0
					34.49	-120.503	0
					34.4903	-120.503	0
					34.4905	-120.503	0
					34.4908	-120.503	0
					34.4911	-120.503	0
					34.4913	-120.503	0
					34.4916	-120.503	0
					34.4878	-120.502	0
					34.4881	-120.502	0
					34.4884	-120.502	0
					34.4887	-120.502	0
					34.4889	-120.502	0
					34.4892	-120.502	0
					34.4895	-120.502	0
					34.49	-120.502	0
					34.4903	-120.502	0
					34.4905	-120.503	0
					34.4908	-120.503	0
					34.4911	-120.503	0
					34.4914	-120.503	0
					34.4916	-120.503	0
					34.4879	-120.502	0
					34.4881	-120.502	0
					34.4884	-120.502	0
					34.4887	-120.502	0
					34.4889	-120.502	0
					34.4892	-120.502	0
					34.4895	-120.502	0
					34.4897	-120.502	0
					34.49	-120.502	0
					34.4903	-120.502	0
					34.4906	-120.502	0
					34.4908	-120.502	0
					34.4911	-120.502	0
					34.4914	-120.502	0
					34.4916	-120.502	0
					34.4879	-120.502	0
					34.4881	-120.502	0
					34.4884	-120.502	0
					34.4887	-120.502	0
					34.4889	-120.502	0
					34.4892	-120.502	0
					34.4895	-120.502	0
					34.4898	-120.502	0
					34.49	-120.502	0
					34.4903	-120.502	0
					34.4906	-120.502	0
					34.4908	-120.502	0
					34.4911	-120.502	0
					34.4914	-120.502	0
					34.4916	-120.502	0
					34.4876	-120.501	0
					34.4879	-120.501	0
					34.4881	-120.501	0
					34.4884	-120.501	0
					34.4887	-120.501	0
					34.489	-120.501	0
					34.4892	-120.501	0
					34.4895	-120.501	0
					34.4898	-120.501	0
					34.49	-120.502	0
					34.4903	-120.502	0
					34.4906	-120.502	0
					34.4908	-120.502	0
					34.4911	-120.502	0
					34.4914	-120.502	0
					34.4917	-120.502	0
					34.4876	-120.501	0
					34.4879	-120.501	0
					34.4882	-120.501	0
					34.4884	-120.501	0
					34.4887	-120.501	0
					34.489	-120.501	0
					34.4892	-120.501	0
					34.4895	-120.501	0
					34.4898	-120.501	0
					34.49	-120.501	0
					34.4903	-120.501	0
					34.4906	-120.501	0
					34.4909	-120.501	0
					34.4911	-120.501	0
					34.4914	-120.501	0
					34.4874	-120.501	0
					34.4876	-120.501	0
					34.4879	-120.501	0
					34.4882	-120.501	0
					34.4884	-120.501	0
					34.4887	-120.501	0
					34.489	-120.501	0
					34.4892	-120.501	0
					34.4895	-120.501	0
					34.4898	-120.501	0
					34.4901	-120.501	0
					34.4903	-120.501	0
					34.4906	-120.501	0
					34.4909	-120.501	0
					34.4911	-120.501	0
					34.4914	-120.501	0
					34.4874	-120.5	0
					34.4876	-120.5	0
					34.4879	-120.5	0
					34.4882	-120.5	0
					34.4884	-120.5	0
					34.4887	-120.5	0
					34.489	-120.5	0
					34.4893	-120.5	0
					34.4895	-120.501	0
					34.4898	-120.501	0
					34.4901	-120.501	0
					34.4903	-120.501	0
					34.4906	-120.501	0
					34.4909	-120.501	0
					34.4911	-120.501	0
					34.4914	-120.501	0
					34.4874	-120.5	0
					34.4876	-120.5	0
					34.4879	-120.5	0
					34.4882	-120.5	0
					34.4884	-120.5	0
					34.4887	-120.5	0
					34.489	-120.5	0
					34.4893	-120.5	0
					34.4895	-120.5	0
					34.4898	-120.5	0
					34.4901	-120.5	0
					34.4903	-120.5	0
					34.4906	-120.5	0
					34.4909	-120.5	0
					34.4911	-120.5	0
					34.4914	-120.5	0
					34.4876	-120.5	0
					34.4879	-120.5	0
					34.4882	-120.5	0
					34.4885	-120.5	0
					34.4887	-120.5	0
					34.489	-120.5	0
					34.4893	-120.5	0
					34.4895	-120.5	0
					34.4898	-120.5	0
					34.4901	-120.5	0
					34.4903	-120.5	0
					34.4906	-120.5	0
					34.4909	-120.5	0
					34.4912	-120.5	50.75
					34.4914	-120.5	0
					34.4871	-120.499	0
					34.4874	-120.499	0
					34.4877	-120.499	0
					34.4879	-120.499	0
					34.4882	-120.499	0
					34.4885	-120.499	0
					34.4887	-120.499	0
					34.489	-120.5	0
					34.4893	-120.5	0
					34.4895	-120.5	0
					34.4898	-120.5	0
					34.4901	-120.5	0
					34.4904	-120.5	0
					34.4906	-120.5	0
					34.4909	-120.5	0
					34.4912	-120.5	43.25
					34.4914	-120.5	61.75
					34.4869	-120.499	0
					34.4871	-120.499	0
					34.4874	-120.499	0
					34.4877	-120.499	0
					34.4879	-120.499	0
					34.4882	-120.499	0
					34.4885	-120.499	0
					34.4887	-120.499	0
					34.489	-120.499	0
					34.4893	-120.499	0
					34.4896	-120.499	0
					34.4898	-120.499	0
					34.4901	-120.499	0
					34.4904	-120.499	0
					34.4906	-120.499	0
					34.4909	-120.499	0
					34.4912	-120.499	0
					34.4914	-120.499	54.25
					34.4866	-120.499	0
					34.4869	-120.499	0
					34.4871	-120.499	0
					34.4874	-120.499	0
					34.4877	-120.499	0
					34.4879	-120.499	0
					34.4882	-120.499	0
					34.4885	-120.499	0
					34.4888	-120.499	0
					34.489	-120.499	0
					34.4893	-120.499	0
					34.4896	-120.499	0
					34.4898	-120.499	0
					34.4901	-120.499	0
					34.4904	-120.499	0
					34.4906	-120.499	0
					34.4909	-120.499	0
					34.4912	-120.499	0
					34.4915	-120.499	0
					34.4863	-120.498	0
					34.4866	-120.498	0
					34.4869	-120.498	75
					34.4871	-120.498	159.75
					34.4874	-120.498	159.75
					34.4877	-120.498	62
					34.488	-120.498	111.75
					34.4882	-120.498	0
					34.4885	-120.499	0
					34.4888	-120.499	0
					34.489	-120.499	0
					34.4893	-120.499	0
					34.4896	-120.499	0
					34.4898	-120.499	0
					34.4901	-120.499	0
					34.4904	-120.499	0
					34.4907	-120.499	0
					34.4909	-120.499	0
					34.4912	-120.499	0
					34.4915	-120.499	0
					34.4861	-120.498	0
					34.4863	-120.498	75
					34.4866	-120.498	101.75
					34.4869	-120.498	181.75
					34.4872	-120.498	211
					34.4874	-120.498	259
					34.4877	-120.498	77.25
					34.488	-120.498	0
					34.4882	-120.498	0
					34.4885	-120.498	0
					34.4888	-120.498	0
					34.489	-120.498	0
					34.4893	-120.498	0
					34.4896	-120.498	0
					34.4899	-120.498	0
					34.4901	-120.498	0
					34.4904	-120.498	0
					34.4907	-120.498	0
					34.4909	-120.498	0
					34.4912	-120.498	0
					34.4915	-120.498	0
					34.4855	-120.498	0
					34.4858	-120.498	0
					34.4861	-120.498	70.5
					34.4864	-120.498	87.25
					34.4866	-120.498	182.75
					34.4869	-120.498	79.75
					34.4872	-120.498	207.5
					34.4874	-120.498	244.25
					34.4877	-120.498	174.25
					34.488	-120.498	0
					34.4882	-120.498	0
					34.4885	-120.498	0
					34.4888	-120.498	0
					34.4891	-120.498	0
					34.4893	-120.498	0
					34.4896	-120.498	0
					34.4899	-120.498	0
					34.4901	-120.498	0
					34.4904	-120.498	0
					34.4907	-120.498	0
					34.4909	-120.498	0
					34.4912	-120.498	0
					34.4915	-120.498	0
					34.4839	-120.497	0
					34.4853	-120.497	91.5
					34.4856	-120.497	66.25
					34.4858	-120.497	0
					34.4861	-120.497	66.25
					34.4864	-120.497	137.5
					34.4866	-120.497	192.75
					34.4869	-120.497	135.25
					34.4872	-120.497	142.5
					34.4874	-120.497	194
					34.4877	-120.497	164.5
					34.488	-120.497	0
					34.4883	-120.498	0
					34.4885	-120.498	0
					34.4888	-120.498	0
					34.4891	-120.498	0
					34.4893	-120.498	0
					34.4896	-120.498	0
					34.4899	-120.498	0
					34.4901	-120.498	0
					34.4904	-120.498	0
					34.4907	-120.498	0
					34.491	-120.498	0
					34.4912	-120.498	0
					34.4915	-120.498	193.5
					34.4837	-120.497	0
					34.4839	-120.497	140
					34.4842	-120.497	149
					34.4845	-120.497	0
					34.4848	-120.497	0
					34.485	-120.497	63.5
					34.4853	-120.497	164
					34.4856	-120.497	132.75
					34.4858	-120.497	55.75
					34.4861	-120.497	126.25
					34.4864	-120.497	152.25
					34.4866	-120.497	118
					34.4869	-120.497	0
					34.4872	-120.497	0
					34.4875	-120.497	94.75
					34.4877	-120.497	0
					34.488	-120.497	0
					34.4883	-120.497	0
					34.4885	-120.497	0
					34.4888	-120.497	0
					34.4891	-120.497	0
					34.4893	-120.497	0
					34.4896	-120.497	0
					34.4899	-120.497	0
					34.4902	-120.497	0
					34.4904	-120.497	79.25
					34.4907	-120.497	52.5
					34.491	-120.497	148.25
					34.4912	-120.497	606.25
					34.4915	-120.497	793.75
					34.4834	-120.497	0
					34.4837	-120.497	138
					34.484	-120.497	141.75
					34.4842	-120.497	54.25
					34.4845	-120.497	0
					34.4848	-120.497	0
					34.485	-120.497	0
					34.4853	-120.497	115.75
					34.4856	-120.497	0
					34.4858	-120.497	0
					34.4861	-120.497	0
					34.4864	-120.497	60.25
					34.4867	-120.497	82.25
					34.4869	-120.497	75.25
					34.4872	-120.497	0
					34.4875	-120.497	0
					34.4877	-120.497	0
					34.488	-120.497	0
					34.4883	-120.497	0
					34.4885	-120.497	0
					34.4888	-120.497	0
					34.4891	-120.497	0
					34.4894	-120.497	0
					34.4896	-120.497	0
					34.4899	-120.497	0
					34.4902	-120.497	60
					34.4904	-120.497	97.75
					34.4907	-120.497	205.25
					34.491	-120.497	425.25
					34.4912	-120.497	598.75
					34.4915	-120.497	599.75
					34.4834	-120.496	147.25
					34.4837	-120.496	174.75
					34.484	-120.496	125.25
					34.4842	-120.496	0
					34.4845	-120.496	128.5
					34.4848	-120.496	178.75
					34.485	-120.496	43.25
					34.4853	-120.496	0
					34.4856	-120.496	0
					34.4859	-120.496	0
					34.4861	-120.496	0
					34.4864	-120.496	0
					34.4867	-120.496	0
					34.4869	-120.496	0
					34.4872	-120.496	0
					34.4875	-120.496	50.5
					34.4877	-120.497	70
					34.488	-120.497	0
					34.4883	-120.497	0
					34.4886	-120.497	0
					34.4888	-120.497	0
					34.4891	-120.497	55.25
					34.4894	-120.497	696
					34.4896	-120.497	942
					34.4899	-120.497	342
					34.4902	-120.497	0
					34.4904	-120.497	0
					34.4907	-120.497	215.5
					34.491	-120.497	292
					34.4913	-120.497	0
					34.4915	-120.497	245
					34.4832	-120.496	121.5
					34.4834	-120.496	171.25
					34.4837	-120.496	176
					34.484	-120.496	0
					34.4842	-120.496	55.75
					34.4845	-120.496	53.75
					34.4848	-120.496	120
					34.4851	-120.496	66.25
					34.4853	-120.496	0
					34.4856	-120.496	0
					34.4859	-120.496	0
					34.4861	-120.496	0
					34.4864	-120.496	0
					34.4867	-120.496	0
					34.4869	-120.496	0
					34.4872	-120.496	105.25
					34.4875	-120.496	149.75
					34.4878	-120.496	223.25
					34.488	-120.496	0
					34.4883	-120.496	0
					34.4886	-120.496	0
					34.4888	-120.496	105.5
					34.4891	-120.496	811.25
					34.4894	-120.496	861.25
					34.4896	-120.496	715
					34.4899	-120.496	398
					34.4902	-120.496	0
					34.4905	-120.496	0
					34.4907	-120.496	105
					34.491	-120.496	417.25
					34.4913	-120.496	0
					34.4915	-120.496	0
					34.4824	-120.496	0
					34.4826	-120.496	52.5
					34.4829	-120.496	249.25
					34.4832	-120.496	277
					34.4834	-120.496	238.25
					34.4837	-120.496	108.75
					34.484	-120.496	0
					34.4843	-120.496	0
					34.4845	-120.496	0
					34.4848	-120.496	61.75
					34.4851	-120.496	0
					34.4853	-120.496	0
					34.4856	-120.496	0
					34.4859	-120.496	55.75
					34.4861	-120.496	0
					34.4864	-120.496	0
					34.4867	-120.496	0
					34.487	-120.496	0
					34.4872	-120.496	62.75
					34.4875	-120.496	382.75
					34.4878	-120.496	383.25
					34.488	-120.496	78.25
					34.4883	-120.496	65
					34.4886	-120.496	53
					34.4888	-120.496	0
					34.4891	-120.496	295
					34.4894	-120.496	0
					34.4897	-120.496	0
					34.4899	-120.496	0
					34.4902	-120.496	0
					34.4905	-120.496	206.5
					34.4907	-120.496	108.75
					34.491	-120.496	0
					34.4913	-120.496	0
					34.4915	-120.496	0
					34.4818	-120.495	0
					34.4821	-120.495	0
					34.4824	-120.495	48.25
					34.4826	-120.495	218.25
					34.4829	-120.495	267.75
					34.4832	-120.495	253
					34.4834	-120.495	160.25
					34.4837	-120.495	0
					34.484	-120.495	48.75
					34.4843	-120.495	58
					34.4845	-120.495	0
					34.4848	-120.495	0
					34.4851	-120.495	0
					34.4853	-120.495	0
					34.4856	-120.495	0
					34.4859	-120.495	0
					34.4861	-120.495	0
					34.4864	-120.495	0
					34.4867	-120.495	87.25
					34.487	-120.495	0
					34.4872	-120.496	50.5
					34.4875	-120.496	463.25
					34.4878	-120.496	424.5
					34.488	-120.496	48.75
					34.4883	-120.496	432
					34.4886	-120.496	711.25
					34.4889	-120.496	0
					34.4891	-120.496	0
					34.4894	-120.496	0
					34.4897	-120.496	0
					34.4899	-120.496	0
					34.4902	-120.496	48.75
					34.4905	-120.496	264.5
					34.4907	-120.496	0
					34.4813	-120.495	0
					34.4816	-120.495	0
					34.4818	-120.495	46.75
					34.4821	-120.495	121
					34.4824	-120.495	251.25
					34.4826	-120.495	247.5
					34.4829	-120.495	114.25
					34.4832	-120.495	99.5
					34.4835	-120.495	0
					34.4837	-120.495	0
					34.484	-120.495	59.75
					34.4843	-120.495	85.25
					34.4845	-120.495	68.5
					34.4848	-120.495	45.25
					34.4851	-120.495	0
					34.4853	-120.495	0
					34.4856	-120.495	0
					34.4859	-120.495	0
					34.4862	-120.495	0
					34.4864	-120.495	178.25
					34.4867	-120.495	103.25
					34.487	-120.495	0
					34.4872	-120.495	0
					34.4875	-120.495	64.25
					34.4878	-120.495	0
					34.488	-120.495	78.25
					34.4883	-120.495	618.75
					34.4886	-120.495	527.5
					34.4889	-120.495	0
					34.4894	-120.495	0
					34.4897	-120.495	0
					34.4899	-120.495	0
					34.4902	-120.495	105
					34.4905	-120.495	323.25
					34.4907	-120.495	0
					34.481	-120.495	0
					34.4813	-120.495	0
					34.4816	-120.495	0
					34.4818	-120.495	0
					34.4821	-120.495	108
					34.4824	-120.495	231
					34.4827	-120.495	145.5
					34.4829	-120.495	0
					34.4832	-120.495	0
					34.4835	-120.495	0
					34.4837	-120.495	0
					34.484	-120.495	0
					34.4843	-120.495	55.75
					34.4845	-120.495	0
					34.4848	-120.495	0
					34.4851	-120.495	0
					34.4854	-120.495	0
					34.4856	-120.495	0
					34.4859	-120.495	0
					34.4862	-120.495	0
					34.4864	-120.495	53
					34.4867	-120.495	108.25
					34.487	-120.495	67.5
					34.4872	-120.495	0
					34.4875	-120.495	0
					34.4878	-120.495	0
					34.4881	-120.495	78.25
					34.4883	-120.495	376.5
					34.4886	-120.495	149.75
					34.4889	-120.495	0
					34.4894	-120.495	0
					34.4897	-120.495	0
					34.4899	-120.495	47.5
					34.4902	-120.495	587.25
					34.4905	-120.495	663.5
					34.4908	-120.495	0
					34.4805	-120.494	0
					34.4808	-120.494	0
					34.481	-120.494	0
					34.4813	-120.494	59.75
					34.4816	-120.494	50
					34.4819	-120.494	88.5
					34.4821	-120.494	121
					34.4824	-120.494	121.5
					34.4827	-120.494	134.5
					34.4829	-120.494	0
					34.4832	-120.494	0
					34.4835	-120.494	0
					34.4837	-120.494	0
					34.484	-120.494	0
					34.4843	-120.494	0
					34.4846	-120.494	0
					34.4848	-120.494	0
					34.4851	-120.494	0
					34.4854	-120.494	0
					34.4856	-120.494	0
					34.4859	-120.494	0
					34.4862	-120.494	0
					34.4864	-120.494	0
					34.4867	-120.495	0
					34.487	-120.495	0
					34.4873	-120.495	0
					34.4875	-120.495	0
					34.4878	-120.495	0
					34.4881	-120.495	0
					34.4883	-120.495	0
					34.4886	-120.495	0
					34.4889	-120.495	0
					34.4897	-120.495	0
					34.49	-120.495	132.75
					34.4902	-120.495	815
					34.4905	-120.495	809.5
					34.4908	-120.495	58
					34.4802	-120.494	0
					34.4805	-120.494	0
					34.4808	-120.494	53.25
					34.4811	-120.494	148.75
					34.4813	-120.494	191.25
					34.4816	-120.494	209.25
					34.4819	-120.494	140.75
					34.4821	-120.494	95
					34.4824	-120.494	56.25
					34.4827	-120.494	125.25
					34.4829	-120.494	94
					34.4832	-120.494	0
					34.4835	-120.494	0
					34.4838	-120.494	0
					34.484	-120.494	0
					34.4843	-120.494	0
					34.4846	-120.494	0
					34.4848	-120.494	0
					34.4851	-120.494	0
					34.4854	-120.494	0
					34.4856	-120.494	0
					34.4859	-120.494	0
					34.4862	-120.494	72.25
					34.4865	-120.494	0
					34.4867	-120.494	0
					34.487	-120.494	0
					34.4873	-120.494	0
					34.4875	-120.494	0
					34.4878	-120.494	0
					34.4881	-120.494	0
					34.4883	-120.494	0
					34.4886	-120.494	54.75
					34.4889	-120.494	0
					34.4892	-120.494	0
					34.4902	-120.494	0
					34.4905	-120.494	0
					34.48	-120.494	0
					34.4803	-120.494	35.25
					34.4805	-120.494	139
					34.4808	-120.494	218.5
					34.4811	-120.494	207.75
					34.4813	-120.494	193
					34.4816	-120.494	142.25
					34.4819	-120.494	108
					34.4821	-120.494	0
					34.4824	-120.494	0
					34.4827	-120.494	48.75
					34.483	-120.494	112.5
					34.4832	-120.494	0
					34.4835	-120.494	0
					34.4838	-120.494	0
					34.484	-120.494	0
					34.4843	-120.494	0
					34.4846	-120.494	0
					34.4848	-120.494	0
					34.4851	-120.494	0
					34.4854	-120.494	0
					34.4857	-120.494	0
					34.4859	-120.494	0
					34.4862	-120.494	0
					34.4865	-120.494	0
					34.4867	-120.494	39
					34.487	-120.494	0
					34.4873	-120.494	0
					34.4875	-120.494	0
					34.4878	-120.494	0
					34.4881	-120.494	0
					34.4884	-120.494	57.5
					34.4886	-120.494	369.5
					34.4889	-120.494	95.75
					34.48	-120.493	0
					34.4803	-120.493	140
					34.4805	-120.493	210.25
					34.4808	-120.493	207.75
					34.4811	-120.493	170
					34.4813	-120.493	127.75
					34.4816	-120.493	51.5
					34.4819	-120.493	37
					34.4822	-120.493	0
					34.4824	-120.493	0
					34.4827	-120.493	0
					34.483	-120.493	0
					34.4832	-120.493	0
					34.4835	-120.493	0
					34.4838	-120.493	0
					34.484	-120.493	0
					34.4843	-120.493	0
					34.4846	-120.493	0
					34.4849	-120.493	0
					34.4851	-120.493	0
					34.4854	-120.493	0
					34.4857	-120.493	0
					34.4859	-120.493	0
					34.4862	-120.494	0
					34.4865	-120.494	0
					34.4867	-120.494	113.75
					34.487	-120.494	297.25
					34.4873	-120.494	0
					34.4876	-120.494	0
					34.4878	-120.494	0
					34.4884	-120.494	0
					34.4797	-120.493	0
					34.48	-120.493	125.25
					34.4803	-120.493	173
					34.4805	-120.493	122.25
					34.4808	-120.493	115
					34.4811	-120.493	119.75
					34.4814	-120.493	47
					34.4816	-120.493	37.75
					34.4819	-120.493	0
					34.4822	-120.493	0
					34.4824	-120.493	0
					34.4827	-120.493	0
					34.483	-120.493	0
					34.4832	-120.493	0
					34.4835	-120.493	0
					34.4838	-120.493	0
					34.4841	-120.493	0
					34.4843	-120.493	0
					34.4846	-120.493	0
					34.4849	-120.493	0
					34.4851	-120.493	0
					34.4854	-120.493	0
					34.4857	-120.493	0
					34.4859	-120.493	0
					34.4862	-120.493	0
					34.4865	-120.493	0
					34.4868	-120.493	47.5
					34.487	-120.493	79.75
					34.4873	-120.493	0
					34.4876	-120.493	0
					34.4797	-120.493	95.75
					34.48	-120.493	163.75
					34.4803	-120.493	126
					34.4806	-120.493	100.25
					34.4808	-120.493	72.75
					34.4811	-120.493	61.75
					34.4814	-120.493	0
					34.4816	-120.493	0
					34.4819	-120.493	0
					34.4822	-120.493	0
					34.4824	-120.493	0
					34.4827	-120.493	0
					34.483	-120.493	0
					34.4833	-120.493	0
					34.4835	-120.493	0
					34.4838	-120.493	0
					34.4841	-120.493	0
					34.4843	-120.493	0
					34.4846	-120.493	0
					34.4849	-120.493	0
					34.4851	-120.493	0
					34.4854	-120.493	0
					34.4857	-120.493	0
					34.486	-120.493	0
					34.4862	-120.493	0
					34.4865	-120.493	0
					34.4868	-120.493	0
					34.4798	-120.492	88.5
					34.48	-120.492	93
					34.4803	-120.492	93
					34.4806	-120.492	61.75
					34.4808	-120.492	43.25
					34.4811	-120.492	58
					34.4814	-120.492	0
					34.4816	-120.492	0
					34.4819	-120.492	0
					34.4822	-120.492	0
					34.4825	-120.492	0
					34.4827	-120.492	0
					34.483	-120.492	0
					34.4833	-120.492	0
					34.4835	-120.492	0
					34.4838	-120.492	0
					34.4841	-120.492	0
					34.4843	-120.492	0
					34.4846	-120.492	0
					34.4849	-120.492	0
					34.4852	-120.492	0
					34.4854	-120.492	0
					34.4857	-120.493	0
					34.486	-120.493	0
					34.4862	-120.493	0
					34.4865	-120.493	0
					34.4795	-120.492	0
					34.4798	-120.492	130.75
					34.48	-120.492	93
					34.4803	-120.492	69
					34.4806	-120.492	0
					34.4808	-120.492	0
					34.4811	-120.492	0
					34.4814	-120.492	0
					34.4817	-120.492	0
					34.4819	-120.492	0
					34.4822	-120.492	0
					34.4825	-120.492	0
					34.4827	-120.492	0
					34.483	-120.492	0
					34.4833	-120.492	0
					34.4835	-120.492	0
					34.4838	-120.492	0
					34.4841	-120.492	108.75
					34.4844	-120.492	0
					34.4846	-120.492	0
					34.4849	-120.492	0
					34.4852	-120.492	0
					34.4854	-120.492	0
					34.4857	-120.492	0
					34.486	-120.492	0
					34.4862	-120.492	0
					34.4865	-120.492	0
					34.4868	-120.492	0
					34.4792	-120.492	0
					34.4795	-120.492	47
					34.4798	-120.492	63.5
					34.48	-120.492	56.25
					34.4803	-120.492	39.75
					34.4806	-120.492	41.5
					34.4809	-120.492	0
					34.4811	-120.492	0
					34.4814	-120.492	0
					34.4817	-120.492	0
					34.4819	-120.492	0
					34.4822	-120.492	0
					34.4825	-120.492	0
					34.4827	-120.492	0
					34.483	-120.492	0
					34.4833	-120.492	0
					34.4836	-120.492	0
					34.4838	-120.492	0
					34.4841	-120.492	90.25
					34.4844	-120.492	206.5
					34.4846	-120.492	0
					34.4849	-120.492	0
					34.4852	-120.492	0
					34.4854	-120.492	72.25
					34.4857	-120.492	0
					34.486	-120.492	0
					34.4863	-120.492	0
					34.4865	-120.492	45.25
					34.479	-120.491	48.25
					34.4792	-120.491	58
					34.4795	-120.491	0
					34.4798	-120.491	0
					34.4801	-120.491	47
					34.4803	-120.491	0
					34.4806	-120.491	0
					34.4809	-120.491	0
					34.4811	-120.491	0
					34.4814	-120.491	0
					34.4817	-120.491	0
					34.4819	-120.491	0
					34.4822	-120.491	0
					34.4825	-120.491	0
					34.4828	-120.491	0
					34.483	-120.491	0
					34.4833	-120.491	0
					34.4836	-120.491	0
					34.4838	-120.491	0
					34.4841	-120.491	90.25
					34.4844	-120.491	333.25
					34.4846	-120.491	0
					34.4849	-120.491	0
					34.4852	-120.492	0
					34.4855	-120.492	497.75
					34.4857	-120.492	237.5
					34.4863	-120.492	0
					34.4865	-120.492	0
					34.4784	-120.491	114.25
					34.4787	-120.491	179.25
					34.479	-120.491	194
					34.4793	-120.491	141.75
					34.4795	-120.491	0
					34.4798	-120.491	0
					34.4801	-120.491	0
					34.4803	-120.491	0
					34.4806	-120.491	0
					34.4809	-120.491	0
					34.4811	-120.491	0
					34.4814	-120.491	0
					34.4817	-120.491	0
					34.482	-120.491	0
					34.4822	-120.491	0
					34.4825	-120.491	0
					34.4828	-120.491	0
					34.483	-120.491	43
					34.4833	-120.491	0
					34.4836	-120.491	141.5
					34.4838	-120.491	147.5
					34.4841	-120.491	0
					34.4844	-120.491	153.25
					34.4847	-120.491	0
					34.4849	-120.491	0
					34.4852	-120.491	0
					34.4855	-120.491	185.75
					34.4776	-120.491	0
					34.4779	-120.491	0
					34.4782	-120.491	106.75
					34.4784	-120.491	296.5
					34.4787	-120.491	302
					34.479	-120.491	174.25
					34.4793	-120.491	71
					34.4795	-120.491	45.25
					34.4798	-120.491	0
					34.4801	-120.491	0
					34.4803	-120.491	0
					34.4806	-120.491	0
					34.4809	-120.491	0
					34.4811	-120.491	0
					34.4814	-120.491	0
					34.4817	-120.491	0
					34.482	-120.491	0
					34.4822	-120.491	0
					34.4825	-120.491	0
					34.4828	-120.491	0
					34.483	-120.491	0
					34.4833	-120.491	55.25
					34.4836	-120.491	182.75
					34.4839	-120.491	424.25
					34.4841	-120.491	90.25
					34.4844	-120.491	51.75
					34.4847	-120.491	0
					34.4849	-120.491	0
					34.4852	-120.491	0
					34.4774	-120.49	0
					34.4776	-120.49	0
					34.4779	-120.49	207.25
					34.4782	-120.49	322
					34.4785	-120.49	329.5
					34.4787	-120.49	213.5
					34.479	-120.49	85.25
					34.4793	-120.49	37.75
					34.4795	-120.49	37.75
					34.4798	-120.49	0
					34.4801	-120.49	0
					34.4803	-120.49	0
					34.4806	-120.49	0
					34.4809	-120.49	0
					34.4812	-120.49	0
					34.4814	-120.49	45.25
					34.4817	-120.49	0
					34.482	-120.49	0
					34.4822	-120.49	0
					34.4825	-120.49	0
					34.4828	-120.49	0
					34.483	-120.49	0
					34.4833	-120.49	142.5
					34.4836	-120.49	72.25
					34.4839	-120.49	315
					34.4841	-120.49	0
					34.4844	-120.49	0
					34.4847	-120.491	0
					34.4849	-120.491	0
					34.4852	-120.491	0
					34.4774	-120.49	51.5
					34.4777	-120.49	231
					34.4779	-120.49	349.75
					34.4782	-120.49	247.5
					34.4785	-120.49	192.5
					34.4787	-120.49	104.75
					34.479	-120.49	70.5
					34.4793	-120.49	0
					34.4795	-120.49	39.75
					34.4798	-120.49	0
					34.4801	-120.49	0
					34.4804	-120.49	0
					34.4806	-120.49	0
					34.4809	-120.49	0
					34.4812	-120.49	0
					34.4814	-120.49	0
					34.4817	-120.49	0
					34.482	-120.49	0
					34.4822	-120.49	0
					34.4825	-120.49	169.5
					34.4828	-120.49	135.25
					34.4831	-120.49	178.25
					34.4833	-120.49	299.75
					34.4836	-120.49	255
					34.4839	-120.49	199
					34.4841	-120.49	0
					34.4844	-120.49	0
					34.4847	-120.49	0
					34.4849	-120.49	0
					34.4852	-120.49	0
					34.4769	-120.49	74.75
					34.4771	-120.49	0
					34.4774	-120.49	149.5
					34.4777	-120.49	145.5
					34.4779	-120.49	140
					34.4782	-120.49	132.5
					34.4785	-120.49	123.5
					34.4787	-120.49	90
					34.479	-120.49	0
					34.4793	-120.49	0
					34.4796	-120.49	47
					34.4798	-120.49	0
					34.4801	-120.49	0
					34.4804	-120.49	0
					34.4806	-120.49	0
					34.4809	-120.49	0
					34.4812	-120.49	0
					34.4814	-120.49	0
					34.4817	-120.49	111.75
					34.482	-120.49	50.5
					34.4823	-120.49	0
					34.4825	-120.49	234.5
					34.4828	-120.49	314.25
					34.4831	-120.49	0
					34.4833	-120.49	171
					34.4836	-120.49	747.25
					34.4839	-120.49	79.25
					34.4841	-120.49	0
					34.4844	-120.49	0
					34.4847	-120.49	0
					34.485	-120.49	0
					34.4766	-120.489	134.75
					34.4771	-120.489	0
					34.4774	-120.489	209.5
					34.4777	-120.489	48.75
					34.4779	-120.489	0
					34.4782	-120.489	47
					34.4785	-120.489	95
					34.4788	-120.489	0
					34.479	-120.489	0
					34.4793	-120.489	0
					34.4796	-120.489	0
					34.4798	-120.489	0
					34.4801	-120.489	0
					34.4804	-120.489	0
					34.4806	-120.489	0
					34.4809	-120.489	0
					34.4812	-120.489	0
					34.4815	-120.489	51.5
					34.4817	-120.489	246.25
					34.482	-120.489	92
					34.4823	-120.489	0
					34.4825	-120.489	202.75
					34.4828	-120.489	202.75
					34.4831	-120.489	70
					34.4833	-120.489	162.25
					34.4836	-120.489	708
					34.4839	-120.489	184.25
					34.4842	-120.49	0
					34.4844	-120.49	104.5
					34.4847	-120.49	0
					34.4766	-120.489	141
					34.4771	-120.489	64.25
					34.4774	-120.489	209
					34.4777	-120.489	0
					34.478	-120.489	0
					34.4782	-120.489	0
					34.4785	-120.489	0
					34.4788	-120.489	0
					34.479	-120.489	0
					34.4793	-120.489	0
					34.4796	-120.489	0
					34.4798	-120.489	0
					34.4801	-120.489	0
					34.4804	-120.489	0
					34.4807	-120.489	0
					34.4809	-120.489	0
					34.4812	-120.489	45.25
					34.4815	-120.489	60
					34.4817	-120.489	60
					34.482	-120.489	0
					34.4823	-120.489	0
					34.4825	-120.489	98.5
					34.4828	-120.489	329
					34.4831	-120.489	524.75
					34.4834	-120.489	0
					34.4836	-120.489	0
					34.4839	-120.489	0
					34.4842	-120.489	0
					34.4769	-120.489	128.5
					34.4772	-120.489	224.25
					34.4774	-120.489	256
					34.4777	-120.489	0
					34.478	-120.489	0
					34.4782	-120.489	0
					34.4785	-120.489	0
					34.4788	-120.489	0
					34.479	-120.489	0
					34.4793	-120.489	0
					34.4796	-120.489	0
					34.4799	-120.489	0
					34.4801	-120.489	0
					34.4804	-120.489	0
					34.4807	-120.489	0
					34.4809	-120.489	0
					34.4812	-120.489	55.75
					34.4815	-120.489	41.25
					34.4817	-120.489	0
					34.482	-120.489	0
					34.4823	-120.489	0
					34.4826	-120.489	0
					34.4828	-120.489	302
					34.4831	-120.489	394.25
					34.4834	-120.489	57.5
					34.4836	-120.489	0
					34.4839	-120.489	0
					34.4842	-120.489	0
					34.4766	-120.488	70.5
					34.4769	-120.488	139
					34.4772	-120.488	292.5
					34.4774	-120.488	259.75
					34.4777	-120.488	137.25
					34.478	-120.488	0
					34.4782	-120.488	0
					34.4785	-120.488	0
					34.4788	-120.488	0
					34.4791	-120.488	0
					34.4793	-120.488	0
					34.4796	-120.488	0
					34.4799	-120.488	0
					34.4801	-120.488	0
					34.4804	-120.488	0
					34.4807	-120.488	0
					34.4809	-120.488	0
					34.4812	-120.488	161.25
					34.4815	-120.488	101.25
					34.4818	-120.488	298.25
					34.482	-120.488	810.5
					34.4823	-120.488	116.75
					34.4826	-120.488	0
					34.4828	-120.488	457.75
					34.4831	-120.488	695.5
					34.4834	-120.488	0
					34.4836	-120.489	0
					34.4839	-120.489	0
					34.4772	-120.488	53.75
					34.4774	-120.488	114.25
					34.4777	-120.488	116
					34.478	-120.488	0
					34.4783	-120.488	0
					34.4785	-120.488	0
					34.4788	-120.488	0
					34.4791	-120.488	0
					34.4793	-120.488	0
					34.4796	-120.488	0
					34.4799	-120.488	0
					34.4801	-120.488	0
					34.4804	-120.488	0
					34.4807	-120.488	43.25
					34.481	-120.488	0
					34.4812	-120.488	99
					34.4815	-120.488	271.5
					34.4818	-120.488	954
					34.482	-120.488	862
					34.4823	-120.488	84.75
					34.4826	-120.488	142.5
					34.4828	-120.488	665
					34.4831	-120.488	682.25
					34.4834	-120.488	0
					34.4837	-120.488	94
					34.4775	-120.488	0
					34.4777	-120.488	0
					34.478	-120.488	0
					34.4783	-120.488	0
					34.4785	-120.488	0
					34.4788	-120.488	0
					34.4791	-120.488	0
					34.4793	-120.488	0
					34.4796	-120.488	0
					34.4799	-120.488	0
					34.4802	-120.488	0
					34.4804	-120.488	0
					34.4807	-120.488	0
					34.481	-120.488	0
					34.4812	-120.488	0
					34.4815	-120.488	277.75
					34.4818	-120.488	1082
					34.482	-120.488	701.25
					34.4823	-120.488	251.75
					34.4826	-120.488	60.25
					34.4829	-120.488	127.75
					34.4831	-120.488	455.75
					34.4834	-120.488	300
					34.4837	-120.488	0
					34.4769	-120.487	0
					34.4772	-120.487	0
					34.4775	-120.487	0
					34.4777	-120.487	0
					34.478	-120.487	0
					34.4783	-120.487	0
					34.4785	-120.487	0
					34.4788	-120.487	0
					34.4791	-120.487	0
					34.4794	-120.487	0
					34.4796	-120.487	0
					34.4799	-120.487	0
					34.4802	-120.487	184.25
					34.4804	-120.487	275.75
					34.4807	-120.487	53.75
					34.481	-120.487	0
					34.4812	-120.487	0
					34.4815	-120.487	178
					34.4818	-120.487	280
					34.4821	-120.487	229.75
					34.4823	-120.487	511
					34.4826	-120.487	202.25
					34.4829	-120.487	170.5
					34.4831	-120.488	238.25
					34.4834	-120.488	171.5
					34.4769	-120.487	60
					34.4772	-120.487	0
					34.4775	-120.487	0
					34.4777	-120.487	0
					34.478	-120.487	0
					34.4783	-120.487	0
					34.4786	-120.487	0
					34.4788	-120.487	0
					34.4791	-120.487	0
					34.4794	-120.487	0
					34.4796	-120.487	0
					34.4799	-120.487	0
					34.4802	-120.487	55.75
					34.4804	-120.487	304
					34.4807	-120.487	113.75
					34.481	-120.487	0
					34.4813	-120.487	43.25
					34.4815	-120.487	0
					34.4818	-120.487	0
					34.4821	-120.487	53
					34.4823	-120.487	136
					34.4826	-120.487	62.75
					34.4829	-120.487	57.75
					34.4831	-120.487	0
					34.4769	-120.487	0
					34.4772	-120.487	0
					34.4775	-120.487	0
					34.4778	-120.487	0
					34.478	-120.487	0
					34.4783	-120.487	0
					34.4786	-120.487	0
					34.4788	-120.487	0
					34.4791	-120.487	0
					34.4794	-120.487	0
					34.4796	-120.487	0
					34.4799	-120.487	0
					34.4802	-120.487	0
					34.4805	-120.487	0
					34.4807	-120.487	0
					34.481	-120.487	0
					34.4813	-120.487	0
					34.4815	-120.487	0
					34.4818	-120.487	0
					34.4821	-120.487	0
					34.4829	-120.487	137.5
					34.4832	-120.487	52.5
					34.477	-120.486	0
					34.4772	-120.486	0
					34.4775	-120.486	0
					34.4778	-120.486	0
					34.478	-120.486	0
					34.4783	-120.486	0
					34.4786	-120.486	0
					34.4788	-120.486	0
					34.4791	-120.486	0
					34.4794	-120.486	0
					34.4797	-120.486	0
					34.4799	-120.486	0
					34.4802	-120.486	0
					34.4805	-120.486	0
					34.4807	-120.486	0
					34.481	-120.486	45.25
					34.4813	-120.486	0
					34.4815	-120.486	0
					34.4818	-120.486	0
					34.4826	-120.487	0
					34.4829	-120.487	210.25
					34.4761	-120.486	0
					34.4764	-120.486	0
					34.4767	-120.486	0
					34.477	-120.486	0
					34.4772	-120.486	0
					34.4775	-120.486	0
					34.4778	-120.486	0
					34.478	-120.486	0
					34.4783	-120.486	0
					34.4786	-120.486	0
					34.4788	-120.486	0
					34.4791	-120.486	0
					34.4794	-120.486	0
					34.4797	-120.486	0
					34.4799	-120.486	103.25
					34.4802	-120.486	51.5
					34.4805	-120.486	0
					34.4807	-120.486	41.25
					34.481	-120.486	0
					34.4813	-120.486	0
					34.4816	-120.486	0
					34.4818	-120.486	0
					34.4759	-120.486	0
					34.4762	-120.486	0
					34.4764	-120.486	0
					34.4767	-120.486	0
					34.477	-120.486	0
					34.4772	-120.486	0
					34.4775	-120.486	0
					34.4778	-120.486	0
					34.478	-120.486	0
					34.4783	-120.486	0
					34.4786	-120.486	0
					34.4789	-120.486	0
					34.4791	-120.486	0
					34.4794	-120.486	53
					34.4797	-120.486	0
					34.4799	-120.486	92.75
					34.4802	-120.486	88.5
					34.4805	-120.486	175.75
					34.4807	-120.486	0
					34.481	-120.486	97
					34.4813	-120.486	238.75
					34.4816	-120.486	0
					34.4818	-120.486	0
					34.4759	-120.485	0
					34.4762	-120.485	0
					34.4764	-120.485	0
					34.4767	-120.485	0
					34.477	-120.485	0
					34.4772	-120.485	0
					34.4775	-120.485	0
					34.4778	-120.485	0
					34.4781	-120.485	0
					34.4783	-120.485	0
					34.4786	-120.485	0
					34.4789	-120.485	0
					34.4791	-120.485	120.5
					34.4794	-120.485	219.75
					34.4797	-120.485	195.25
					34.4799	-120.485	171.75
					34.4802	-120.485	90.75
					34.4805	-120.485	223.25
					34.4808	-120.485	0
					34.481	-120.485	0
					34.4813	-120.485	121.5
					34.4816	-120.485	0
					34.4818	-120.485	0
					34.4759	-120.485	0
					34.4762	-120.485	0
					34.4764	-120.485	0
					34.4767	-120.485	0
					34.477	-120.485	0
					34.4773	-120.485	0
					34.4775	-120.485	0
					34.4778	-120.485	0
					34.4781	-120.485	0
					34.4783	-120.485	0
					34.4786	-120.485	0
					34.4789	-120.485	0
					34.4791	-120.485	0
					34.4794	-120.485	0
					34.4797	-120.485	0
					34.48	-120.485	0
					34.4802	-120.485	0
					34.4805	-120.485	0
					34.4808	-120.485	0
					34.481	-120.485	0
					34.4813	-120.485	0
					34.4818	-120.485	0
					34.4762	-120.485	0
					34.4765	-120.485	0
					34.4767	-120.485	0
					34.477	-120.485	0
					34.4773	-120.485	0
					34.4775	-120.485	0
					34.4778	-120.485	0
					34.4781	-120.485	0
					34.4783	-120.485	0
					34.4786	-120.485	0
					34.4789	-120.485	0
					34.4792	-120.485	0
					34.4794	-120.485	0
					34.4797	-120.485	0
					34.48	-120.485	0
					34.4802	-120.485	0
					34.4805	-120.485	0
					34.4808	-120.485	0
					34.481	-120.485	0
					34.4759	-120.484	0
					34.4762	-120.484	0
					34.4765	-120.484	0
					34.4767	-120.484	0
					34.477	-120.484	0
					34.4773	-120.484	0
					34.4775	-120.484	0
					34.4778	-120.484	0
					34.4781	-120.484	0
					34.4784	-120.484	0
					34.4786	-120.484	0
					34.4789	-120.484	0
					34.4792	-120.484	0
					34.4794	-120.484	0
					34.4797	-120.484	0
					34.48	-120.484	0
					34.4802	-120.484	0
					34.4808	-120.484	0
					34.474	-120.484	0
					34.4757	-120.484	0
					34.4759	-120.484	0
					34.4762	-120.484	0
					34.4765	-120.484	0
					34.4767	-120.484	0
					34.477	-120.484	0
					34.4773	-120.484	0
					34.4776	-120.484	0
					34.4778	-120.484	0
					34.4781	-120.484	0
					34.4784	-120.484	0
					34.4786	-120.484	0
					34.4789	-120.484	0
					34.4792	-120.484	0
					34.4794	-120.484	0
					34.4797	-120.484	0
					34.48	-120.484	0
					34.4754	-120.484	0
					34.4757	-120.484	0
					34.4759	-120.484	0
					34.4762	-120.484	0
					34.4765	-120.484	0
					34.4768	-120.484	0
					34.477	-120.484	0
					34.4773	-120.484	0
					34.4776	-120.484	0
					34.4778	-120.484	0
					34.4781	-120.484	0
					34.4784	-120.484	0
					34.4786	-120.484	0
					34.4789	-120.484	0
					34.4792	-120.484	0
					34.4795	-120.484	0
					34.4797	-120.484	0
					34.4733	-120.483	0
					34.4735	-120.483	0
					34.4738	-120.483	0
					34.4754	-120.483	0
					34.4757	-120.483	0
					34.476	-120.483	0
					34.4762	-120.483	0
					34.4765	-120.483	0
					34.4768	-120.483	0
					34.477	-120.483	0
					34.4773	-120.483	0
					34.4776	-120.483	0
					34.4778	-120.483	0
					34.4781	-120.483	0
					34.4784	-120.483	0
					34.4787	-120.483	0
					34.4789	-120.483	0
					34.4792	-120.483	0
					34.4795	-120.483	0
					34.4727	-120.483	0
					34.4752	-120.483	0
					34.4754	-120.483	0
					34.4757	-120.483	0
					34.476	-120.483	0
					34.4762	-120.483	0
					34.4765	-120.483	0
					34.4768	-120.483	0
					34.4773	-120.483	0
					34.4776	-120.483	0
					34.4779	-120.483	0
					34.4781	-120.483	0
					34.4784	-120.483	0
					34.4787	-120.483	0
					34.4789	-120.483	0
					34.4792	-120.483	0
					34.4579	-120.482	0
					34.4725	-120.482	0
					34.4727	-120.482	0
					34.4741	-120.483	0
					34.4744	-120.483	0
					34.4746	-120.483	0
					34.4749	-120.483	0
					34.4752	-120.483	0
					34.4754	-120.483	0
					34.4757	-120.483	0
					34.476	-120.483	0
					34.4762	-120.483	0
					34.4765	-120.483	0
					34.4768	-120.483	0
					34.4771	-120.483	0
					34.4773	-120.483	0
					34.4776	-120.483	0
					34.4779	-120.483	0
					34.4781	-120.483	0
					34.4784	-120.483	0
					34.4787	-120.483	0
					34.4789	-120.483	0
					34.4573	-120.482	0
					34.4584	-120.482	0
					34.4725	-120.482	0
					34.4727	-120.482	0
					34.473	-120.482	0
					34.4741	-120.482	0
					34.4744	-120.482	0
					34.4746	-120.482	0
					34.4749	-120.482	0
					34.4752	-120.482	0
					34.4754	-120.482	0
					34.4757	-120.482	0
					34.476	-120.482	0
					34.4763	-120.482	0
					34.4765	-120.482	0
					34.4768	-120.482	0
					34.4771	-120.482	0
					34.4773	-120.482	0
					34.4779	-120.482	0
					34.4781	-120.482	0
					34.4576	-120.481	0
					34.4582	-120.481	0
					34.4584	-120.481	0
					34.4587	-120.481	0
					34.4595	-120.481	0
					34.4598	-120.481	0
					34.4722	-120.482	0
					34.4725	-120.482	0
					34.4728	-120.482	0
					34.473	-120.482	0
					34.4733	-120.482	0
					34.4736	-120.482	0
					34.4738	-120.482	0
					34.4741	-120.482	0
					34.4744	-120.482	0
					34.4746	-120.482	0
					34.4749	-120.482	0
					34.4752	-120.482	0
					34.4755	-120.482	0
					34.4757	-120.482	0
					34.476	-120.482	0
					34.4763	-120.482	0
					34.4771	-120.482	0
					34.4576	-120.481	0
					34.4579	-120.481	0
					34.4582	-120.481	0
					34.4584	-120.481	0
					34.4587	-120.481	0
					34.459	-120.481	0
					34.4593	-120.481	0
					34.4595	-120.481	0
					34.4719	-120.481	0
					34.4722	-120.481	0
					34.4725	-120.482	0
					34.4728	-120.482	0
					34.473	-120.482	0
					34.4733	-120.482	0
					34.4736	-120.482	0
					34.4738	-120.482	0
					34.4741	-120.482	0
					34.4744	-120.482	0
					34.4746	-120.482	0
					34.4749	-120.482	0
					34.4752	-120.482	0
					34.4755	-120.482	0
					34.4757	-120.482	0
					34.4571	-120.481	0
					34.4574	-120.481	0
					34.4576	-120.481	0
					34.4579	-120.481	0
					34.4582	-120.481	0
					34.4585	-120.481	0
					34.4587	-120.481	0
					34.459	-120.481	0
					34.4593	-120.481	0
					34.4614	-120.481	0
					34.472	-120.481	0
					34.4722	-120.481	0
					34.4725	-120.481	0
					34.4728	-120.481	0
					34.473	-120.481	0
					34.4733	-120.481	0
					34.4736	-120.481	0
					34.4738	-120.481	0
					34.4741	-120.481	0
					34.4744	-120.481	0
					34.4747	-120.481	0
					34.4749	-120.481	0
					34.4752	-120.481	0
					34.4755	-120.481	0
					34.4568	-120.48	0
					34.4571	-120.48	0
					34.4574	-120.48	0
					34.4577	-120.48	0
					34.4579	-120.48	0
					34.4582	-120.48	0
					34.4585	-120.48	0
					34.4587	-120.48	0
					34.459	-120.48	0
					34.4593	-120.48	0
					34.4604	-120.48	0
					34.4606	-120.48	0
					34.4609	-120.48	0
					34.4612	-120.48	0
					34.4614	-120.48	0
					34.4617	-120.48	0
					34.462	-120.48	0
					34.4622	-120.48	0
					34.472	-120.481	0
					34.4722	-120.481	0
					34.4725	-120.481	0
					34.4728	-120.481	0
					34.473	-120.481	0
					34.4733	-120.481	0
					34.4736	-120.481	0
					34.4739	-120.481	0
					34.4741	-120.481	0
					34.4744	-120.481	0
					34.4747	-120.481	0
					34.4749	-120.481	0
					34.4752	-120.481	0
					34.4755	-120.481	0
					34.4566	-120.48	0
					34.4569	-120.48	0
					34.4571	-120.48	0
					34.4574	-120.48	0
					34.4577	-120.48	0
					34.4579	-120.48	0
					34.4582	-120.48	0
					34.4585	-120.48	0
					34.4587	-120.48	0
					34.459	-120.48	0
					34.4593	-120.48	0
					34.4596	-120.48	0
					34.4601	-120.48	0
					34.4604	-120.48	0
					34.4606	-120.48	0
					34.4609	-120.48	0
					34.4612	-120.48	0
					34.4614	-120.48	0
					34.4617	-120.48	0
					34.462	-120.48	0
					34.4623	-120.48	0
					34.4625	-120.48	0
					34.4733	-120.481	0
					34.4736	-120.481	0
					34.4739	-120.481	0
					34.4741	-120.481	0
					34.4744	-120.481	0
					34.4747	-120.481	0
					34.4749	-120.481	0
					34.4563	-120.48	0
					34.4566	-120.48	0
					34.4569	-120.48	0
					34.4571	-120.48	0
					34.4574	-120.48	0
					34.4577	-120.48	0
					34.4579	-120.48	0
					34.4582	-120.48	0
					34.4585	-120.48	0
					34.4588	-120.48	0
					34.459	-120.48	0
					34.4593	-120.48	0
					34.4596	-120.48	0
					34.4601	-120.48	0
					34.4604	-120.48	0
					34.4606	-120.48	0
					34.4609	-120.48	0
					34.4612	-120.48	0
					34.4615	-120.48	0
					34.4617	-120.48	0
					34.462	-120.48	0
					34.4623	-120.48	45
					34.4625	-120.48	43.25
					34.4628	-120.48	0
					34.4747	-120.48	0
					34.475	-120.48	0
					34.4561	-120.479	0
					34.4563	-120.479	0
					34.4566	-120.479	0
					34.4569	-120.479	0
					34.4571	-120.479	0
					34.4574	-120.479	0
					34.4577	-120.479	0
					34.458	-120.479	0
					34.4582	-120.479	0
					34.4585	-120.479	0
					34.4588	-120.479	0
					34.459	-120.479	0
					34.4593	-120.479	0
					34.4596	-120.479	0
					34.4598	-120.479	0
					34.4601	-120.479	0
					34.4604	-120.479	0
					34.4607	-120.479	0
					34.4609	-120.479	0
					34.4612	-120.479	0
					34.4615	-120.479	0
					34.4617	-120.479	98.25
					34.462	-120.479	119.5
					34.4623	-120.479	236.25
					34.4625	-120.479	189.5
					34.4628	-120.479	0
					34.4555	-120.479	0
					34.4558	-120.479	0
					34.4561	-120.479	0
					34.4563	-120.479	0
					34.4566	-120.479	0
					34.4569	-120.479	0
					34.4572	-120.479	0
					34.4574	-120.479	0
					34.4577	-120.479	0
					34.458	-120.479	0
					34.4582	-120.479	0
					34.4585	-120.479	0
					34.4588	-120.479	0
					34.459	-120.479	0
					34.4593	-120.479	0
					34.4596	-120.479	0
					34.4599	-120.479	0
					34.4604	-120.479	0
					34.4607	-120.479	0
					34.4609	-120.479	0
					34.4612	-120.479	0
					34.4615	-120.479	0
					34.4617	-120.479	0
					34.462	-120.479	135.75
					34.4623	-120.479	298.5
					34.4626	-120.479	274
					34.4628	-120.479	147.25
					34.4631	-120.479	0
					34.4636	-120.479	0
					34.4639	-120.479	0
					34.4531	-120.478	0
					34.4534	-120.478	0
					34.4545	-120.478	0
					34.4547	-120.478	0
					34.4553	-120.479	0
					34.4555	-120.479	0
					34.4558	-120.479	0
					34.4561	-120.479	0
					34.4564	-120.479	0
					34.4566	-120.479	0
					34.4569	-120.479	0
					34.4572	-120.479	0
					34.4574	-120.479	0
					34.4577	-120.479	0
					34.458	-120.479	0
					34.4582	-120.479	0
					34.4585	-120.479	0
					34.4588	-120.479	0
					34.4591	-120.479	0
					34.4593	-120.479	0
					34.4596	-120.479	0
					34.4599	-120.479	0
					34.4604	-120.479	0
					34.4607	-120.479	0
					34.4609	-120.479	0
					34.4612	-120.479	0
					34.4615	-120.479	0
					34.4618	-120.479	0
					34.462	-120.479	124.5
					34.4623	-120.479	250
					34.4626	-120.479	301.5
					34.4628	-120.479	87.5
					34.4631	-120.479	0
					34.4529	-120.478	0
					34.4531	-120.478	0
					34.4534	-120.478	0
					34.4537	-120.478	0
					34.4545	-120.478	0
					34.4547	-120.478	0
					34.4553	-120.478	0
					34.4556	-120.478	0
					34.4558	-120.478	0
					34.4561	-120.478	0
					34.4564	-120.478	0
					34.4566	-120.478	0
					34.4569	-120.478	0
					34.4572	-120.478	0
					34.4574	-120.478	0
					34.4577	-120.478	0
					34.458	-120.478	0
					34.4583	-120.478	0
					34.4585	-120.478	0
					34.4588	-120.478	0
					34.4591	-120.478	0
					34.4593	-120.478	0
					34.4596	-120.478	0
					34.4599	-120.478	0
					34.4601	-120.478	0
					34.4604	-120.478	0
					34.4607	-120.478	0
					34.461	-120.478	0
					34.4612	-120.478	0
					34.4615	-120.478	0
					34.4618	-120.478	0
					34.462	-120.478	0
					34.4623	-120.478	213.5
					34.4626	-120.478	206
					34.4628	-120.478	0
					34.4631	-120.479	0
					34.4526	-120.478	0
					34.4529	-120.478	0
					34.4531	-120.478	0
					34.4534	-120.478	0
					34.4537	-120.478	0
					34.4556	-120.478	0
					34.4558	-120.478	0
					34.4561	-120.478	0
					34.4564	-120.478	0
					34.4566	-120.478	0
					34.4569	-120.478	0
					34.4572	-120.478	0
					34.4575	-120.478	0
					34.4577	-120.478	0
					34.458	-120.478	0
					34.4583	-120.478	0
					34.4585	-120.478	0
					34.4588	-120.478	0
					34.4591	-120.478	0
					34.4593	-120.478	0
					34.4596	-120.478	0
					34.4599	-120.478	0
					34.4602	-120.478	0
					34.4607	-120.478	0
					34.461	-120.478	0
					34.4612	-120.478	0
					34.4615	-120.478	0
					34.4618	-120.478	0
					34.462	-120.478	0
					34.4623	-120.478	0
					34.4626	-120.478	0
					34.4629	-120.478	0
					34.4631	-120.478	0
					34.4526	-120.477	0
					34.4529	-120.477	0
					34.4531	-120.477	0
					34.4534	-120.477	0
					34.455	-120.478	0
					34.4553	-120.478	0
					34.4556	-120.478	0
					34.4558	-120.478	0
					34.4561	-120.478	0
					34.4564	-120.478	0
					34.4566	-120.478	0
					34.4569	-120.478	0
					34.4572	-120.478	0
					34.4575	-120.478	0
					34.4577	-120.478	0
					34.458	-120.478	0
					34.4583	-120.478	0
					34.4585	-120.478	0
					34.4588	-120.478	0
					34.4591	-120.478	0
					34.4594	-120.478	0
					34.4596	-120.478	0
					34.4599	-120.478	0
					34.4602	-120.478	0
					34.461	-120.478	0
					34.4612	-120.478	0
					34.4615	-120.478	0
					34.4618	-120.478	0
					34.4621	-120.478	0
					34.4623	-120.478	0
					34.4626	-120.478	0
					34.4629	-120.478	0
					34.4631	-120.478	0
					34.455	-120.477	0
					34.4553	-120.477	0
					34.4556	-120.477	0
					34.4558	-120.477	0
					34.4561	-120.477	0
					34.4564	-120.477	0
					34.4567	-120.477	0
					34.4569	-120.477	0
					34.4572	-120.477	0
					34.4575	-120.477	0
					34.4577	-120.477	0
					34.458	-120.477	0
					34.4583	-120.477	0
					34.4585	-120.477	0
					34.4588	-120.477	0
					34.4591	-120.477	0
					34.4594	-120.477	0
					34.4596	-120.477	0
					34.4599	-120.477	0
					34.4602	-120.477	0
					34.461	-120.477	0
					34.4612	-120.477	0
					34.4615	-120.477	0
					34.4618	-120.477	0
					34.4621	-120.477	0
					34.4623	-120.477	0
					34.4626	-120.478	0
					34.4629	-120.478	0
					34.4631	-120.478	0
					34.4521	-120.477	0
					34.4523	-120.477	0
					34.4534	-120.477	54.25
					34.454	-120.477	0
					34.4542	-120.477	0
					34.4545	-120.477	0
					34.455	-120.477	0
					34.4553	-120.477	0
					34.4556	-120.477	0
					34.4559	-120.477	0
					34.4561	-120.477	0
					34.4564	-120.477	0
					34.4567	-120.477	0
					34.4569	-120.477	0
					34.4572	-120.477	0
					34.4575	-120.477	0
					34.4577	-120.477	0
					34.458	-120.477	0
					34.4583	-120.477	0
					34.4586	-120.477	0
					34.4621	-120.477	0
					34.454	-120.476	0
					34.4542	-120.477	0
					34.4545	-120.477	0
					34.4551	-120.477	0
					34.4553	-120.477	0
					34.4556	-120.477	0
					34.4559	-120.477	0
					34.4561	-120.477	0
					34.4564	-120.477	0
					34.4567	-120.477	0
					34.4569	-120.477	0
					34.4572	-120.477	0
					34.4575	-120.477	0
					34.4578	-120.477	0
					34.458	-120.477	0
					34.4583	-120.477	0
					34.4586	-120.477	0
					34.4588	-120.477	0
					34.4543	-120.476	0
					34.4553	-120.476	0
					34.4556	-120.476	0
					34.4564	-120.476	0
					34.4572	-120.476	0
					34.4527	-120.475	133.5
					34.4516	-120.475	237.75
					34.4527	-120.475	168.25
					34.4513	-120.474	116
					34.4516	-120.474	979.5
[truncated: 23,722 more rows]

## Sheet: Supplemental Figure 1
site	plants	wrack
Arroyo Burro East	65.4	0.0866667
Arroyo Burro West	22	0.0366667
Arroyo Quemado	13	0.266667
Butterfly	11.6667	0.313333
Carp State	7.25	0.293333
Dos Pueblos	17.6667	0.29
East Campus	58.6	0.446667
East Depressions	66.75	1.31
East Goleta	39.75	0.0966667
Hammonds	10.6667	0.223333
Haskells	32.6667	0.283333
Hope Ranch	26.3333	0.0333333
Isla Vista	53.2	1.16
La Conchita	5.33333	0.01
Oil Piers	2	0.0133333
R Beach	23	1.33333
Rincon	24.3333	0.686667
San Onofre	2.66667	0.0366667
Sands	26.5	3.30667
Santa Claus	17.25	0.87
Solimar	34.6667	0.183333
Tajiguas	8	0.88
Thousand Steps	25.6667	0.0533333
Wallace	13.3333	0.146667
